# Supplementary material for: Probing the mechanism of cardiovascular drugs using a covalent levosimendan analog
Source: J Mol Cell Cardiol. 2016 Mar;92:174–84. doi: 10.1016/j.yjmcc.2016.02.003 (PMC4831045; doi:10.1016/j.yjmcc.2016.02.003)
Supplement: Supplementary file 2 — Coordinates for cChimera-i9 [file mmc2.pdb]

MODEL        1
ATOM      1 CA+2 CA2 C   1      -1.559 -27.328 -10.493  1.00  0.00          Ca  
ATOM      3  N   HIS C -13      -3.223  -4.601  -5.262  1.00  0.00      C    N  
ATOM      4  HT1 HIS C -13      -2.873  -5.580  -5.288  1.00  0.00      C    H  
ATOM      5  HT2 HIS C -13      -3.960  -4.476  -5.987  1.00  0.00      C    H  
ATOM      6  HT3 HIS C -13      -3.622  -4.403  -4.323  1.00  0.00      C    H  
ATOM      7  CA  HIS C -13      -2.097  -3.662  -5.534  1.00  0.00      C    C  
ATOM      8  HA  HIS C -13      -2.415  -2.921  -6.251  1.00  0.00      C    H  
ATOM      9  CB  HIS C -13      -1.693  -2.967  -4.228  1.00  0.00      C    C  
ATOM     10  HB1 HIS C -13      -0.633  -2.755  -4.241  1.00  0.00      C    H  
ATOM     11  HB2 HIS C -13      -1.922  -3.607  -3.390  1.00  0.00      C    H  
ATOM     12  CG  HIS C -13      -2.451  -1.677  -4.094  1.00  0.00      C    C  
ATOM     13  ND1 HIS C -13      -3.831  -1.639  -3.969  1.00  0.00      C    N  
ATOM     14  HD1 HIS C -13      -4.433  -2.413  -3.960  1.00  0.00      C    H  
ATOM     15  CD2 HIS C -13      -2.035  -0.370  -4.056  1.00  0.00      C    C  
ATOM     16  HD2 HIS C -13      -1.009  -0.043  -4.126  1.00  0.00      C    H  
ATOM     17  CE1 HIS C -13      -4.192  -0.348  -3.863  1.00  0.00      C    C  
ATOM     18  HE1 HIS C -13      -5.212  -0.012  -3.754  1.00  0.00      C    H  
ATOM     19  NE2 HIS C -13      -3.135   0.468  -3.911  1.00  0.00      C    N  
ATOM     20  HE2 HIS C -13      -3.136   1.446  -3.853  1.00  0.00      C    H  
ATOM     21  C   HIS C -13      -0.914  -4.443  -6.106  1.00  0.00      C    C  
ATOM     22  O   HIS C -13      -0.853  -4.698  -7.307  1.00  0.00      C    O  
ATOM     23  N   HIS C -12       0.018  -4.815  -5.236  1.00  0.00      C    N  
ATOM     24  HN  HIS C -12      -0.087  -4.580  -4.290  1.00  0.00      C    H  
ATOM     25  CA  HIS C -12       1.198  -5.563  -5.657  1.00  0.00      C    C  
ATOM     26  HA  HIS C -12       1.288  -5.494  -6.730  1.00  0.00      C    H  
ATOM     27  CB  HIS C -12       2.450  -4.963  -5.020  1.00  0.00      C    C  
ATOM     28  HB1 HIS C -12       2.404  -5.086  -3.948  1.00  0.00      C    H  
ATOM     29  HB2 HIS C -12       2.505  -3.910  -5.259  1.00  0.00      C    H  
ATOM     30  CG  HIS C -12       3.667  -5.664  -5.554  1.00  0.00      C    C  
ATOM     31  ND1 HIS C -12       4.212  -6.777  -4.932  1.00  0.00      C    N  
ATOM     32  HD1 HIS C -12       3.878  -7.204  -4.115  1.00  0.00      C    H  
ATOM     33  CD2 HIS C -12       4.455  -5.426  -6.654  1.00  0.00      C    C  
ATOM     34  HD2 HIS C -12       4.306  -4.627  -7.364  1.00  0.00      C    H  
ATOM     35  CE1 HIS C -12       5.278  -7.164  -5.655  1.00  0.00      C    C  
ATOM     36  HE1 HIS C -12       5.904  -8.009  -5.407  1.00  0.00      C    H  
ATOM     37  NE2 HIS C -12       5.471  -6.375  -6.715  1.00  0.00      C    N  
ATOM     38  HE2 HIS C -12       6.177  -6.448  -7.391  1.00  0.00      C    H  
ATOM     39  C   HIS C -12       1.074  -7.032  -5.267  1.00  0.00      C    C  
ATOM     40  O   HIS C -12       1.508  -7.916  -6.003  1.00  0.00      C    O  
ATOM     41  N   HIS C -11       0.481  -7.279  -4.102  1.00  0.00      C    N  
ATOM     42  HN  HIS C -11       0.159  -6.529  -3.560  1.00  0.00      C    H  
ATOM     43  CA  HIS C -11       0.300  -8.642  -3.613  1.00  0.00      C    C  
ATOM     44  HA  HIS C -11      -0.154  -8.607  -2.633  1.00  0.00      C    H  
ATOM     45  CB  HIS C -11      -0.622  -9.417  -4.558  1.00  0.00      C    C  
ATOM     46  HB1 HIS C -11      -0.785 -10.411  -4.169  1.00  0.00      C    H  
ATOM     47  HB2 HIS C -11      -0.169  -9.483  -5.535  1.00  0.00      C    H  
ATOM     48  CG  HIS C -11      -1.941  -8.707  -4.665  1.00  0.00      C    C  
ATOM     49  ND1 HIS C -11      -2.835  -8.966  -5.691  1.00  0.00      C    N  
ATOM     50  HD1 HIS C -11      -2.709  -9.607  -6.422  1.00  0.00      C    H  
ATOM     51  CD2 HIS C -11      -2.532  -7.747  -3.883  1.00  0.00      C    C  
ATOM     52  HD2 HIS C -11      -2.099  -7.318  -2.992  1.00  0.00      C    H  
ATOM     53  CE1 HIS C -11      -3.907  -8.175  -5.502  1.00  0.00      C    C  
ATOM     54  HE1 HIS C -11      -4.769  -8.160  -6.152  1.00  0.00      C    H  
ATOM     55  NE2 HIS C -11      -3.774  -7.412  -4.414  1.00  0.00      C    N  
ATOM     56  HE2 HIS C -11      -4.413  -6.757  -4.064  1.00  0.00      C    H  
ATOM     57  C   HIS C -11       1.646  -9.353  -3.515  1.00  0.00      C    C  
ATOM     58  O   HIS C -11       2.673  -8.720  -3.267  1.00  0.00      C    O  
ATOM     59  N   HIS C -10       1.642 -10.670  -3.713  1.00  0.00      C    N  
ATOM     60  HN  HIS C -10       0.801 -11.127  -3.910  1.00  0.00      C    H  
ATOM     61  CA  HIS C -10       2.875 -11.438  -3.647  1.00  0.00      C    C  
ATOM     62  HA  HIS C -10       3.700 -10.809  -3.945  1.00  0.00      C    H  
ATOM     63  CB  HIS C -10       3.107 -11.919  -2.213  1.00  0.00      C    C  
ATOM     64  HB1 HIS C -10       2.423 -12.725  -1.990  1.00  0.00      C    H  
ATOM     65  HB2 HIS C -10       2.937 -11.103  -1.526  1.00  0.00      C    H  
ATOM     66  CG  HIS C -10       4.519 -12.409  -2.074  1.00  0.00      C    C  
ATOM     67  ND1 HIS C -10       5.607 -11.592  -2.328  1.00  0.00      C    N  
ATOM     68  HD1 HIS C -10       5.572 -10.656  -2.619  1.00  0.00      C    H  
ATOM     69  CD2 HIS C -10       5.039 -13.620  -1.697  1.00  0.00      C    C  
ATOM     70  HD2 HIS C -10       4.459 -14.490  -1.426  1.00  0.00      C    H  
ATOM     71  CE1 HIS C -10       6.719 -12.313  -2.105  1.00  0.00      C    C  
ATOM     72  HE1 HIS C -10       7.722 -11.933  -2.227  1.00  0.00      C    H  
ATOM     73  NE2 HIS C -10       6.430 -13.557  -1.718  1.00  0.00      C    N  
ATOM     74  HE2 HIS C -10       7.062 -14.274  -1.498  1.00  0.00      C    H  
ATOM     75  C   HIS C -10       2.794 -12.637  -4.590  1.00  0.00      C    C  
ATOM     76  O   HIS C -10       1.865 -13.441  -4.508  1.00  0.00      C    O  
ATOM     77  N   HIS C  -9       3.769 -12.748  -5.487  1.00  0.00      C    N  
ATOM     78  HN  HIS C  -9       4.480 -12.074  -5.509  1.00  0.00      C    H  
ATOM     79  CA  HIS C  -9       3.796 -13.852  -6.444  1.00  0.00      C    C  
ATOM     80  HA  HIS C  -9       2.798 -14.247  -6.553  1.00  0.00      C    H  
ATOM     81  CB  HIS C  -9       4.271 -13.342  -7.802  1.00  0.00      C    C  
ATOM     82  HB1 HIS C  -9       5.162 -12.746  -7.672  1.00  0.00      C    H  
ATOM     83  HB2 HIS C  -9       3.495 -12.738  -8.249  1.00  0.00      C    H  
ATOM     84  CG  HIS C  -9       4.575 -14.510  -8.700  1.00  0.00      C    C  
ATOM     85  ND1 HIS C  -9       3.581 -15.295  -9.260  1.00  0.00      C    N  
ATOM     86  HD1 HIS C  -9       2.615 -15.178  -9.142  1.00  0.00      C    H  
ATOM     87  CD2 HIS C  -9       5.765 -15.041  -9.137  1.00  0.00      C    C  
ATOM     88  HD2 HIS C  -9       6.744 -14.665  -8.883  1.00  0.00      C    H  
ATOM     89  CE1 HIS C  -9       4.183 -16.247  -9.997  1.00  0.00      C    C  
ATOM     90  HE1 HIS C  -9       3.655 -17.006 -10.553  1.00  0.00      C    H  
ATOM     91  NE2 HIS C  -9       5.514 -16.137  -9.956  1.00  0.00      C    N  
ATOM     92  HE2 HIS C  -9       6.173 -16.707 -10.406  1.00  0.00      C    H  
ATOM     93  C   HIS C  -9       4.722 -14.970  -5.972  1.00  0.00      C    C  
ATOM     94  O   HIS C  -9       4.279 -16.087  -5.707  1.00  0.00      C    O  
ATOM     95  N   HIS C  -8       6.009 -14.659  -5.870  1.00  0.00      C    N  
ATOM     96  HN  HIS C  -8       6.305 -13.753  -6.097  1.00  0.00      C    H  
ATOM     97  CA  HIS C  -8       6.992 -15.644  -5.428  1.00  0.00      C    C  
ATOM     98  HA  HIS C  -8       6.971 -16.484  -6.107  1.00  0.00      C    H  
ATOM     99  CB  HIS C  -8       8.394 -15.033  -5.452  1.00  0.00      C    C  
ATOM    100  HB1 HIS C  -8       9.004 -15.501  -4.693  1.00  0.00      C    H  
ATOM    101  HB2 HIS C  -8       8.327 -13.973  -5.257  1.00  0.00      C    H  
ATOM    102  CG  HIS C  -8       9.018 -15.253  -6.803  1.00  0.00      C    C  
ATOM    103  ND1 HIS C  -8       9.431 -16.508  -7.224  1.00  0.00      C    N  
ATOM    104  HD1 HIS C  -8       9.361 -17.342  -6.714  1.00  0.00      C    H  
ATOM    105  CD2 HIS C  -8       9.313 -14.396  -7.833  1.00  0.00      C    C  
ATOM    106  HD2 HIS C  -8       9.121 -13.333  -7.832  1.00  0.00      C    H  
ATOM    107  CE1 HIS C  -8       9.947 -16.371  -8.458  1.00  0.00      C    C  
ATOM    108  HE1 HIS C  -8      10.352 -17.187  -9.039  1.00  0.00      C    H  
ATOM    109  NE2 HIS C  -8       9.899 -15.104  -8.878  1.00  0.00      C    N  
ATOM    110  HE2 HIS C  -8      10.213 -14.749  -9.735  1.00  0.00      C    H  
ATOM    111  C   HIS C  -8       6.673 -16.138  -4.023  1.00  0.00      C    C  
ATOM    112  O   HIS C  -8       6.059 -15.432  -3.231  1.00  0.00      C    O  
ATOM    113  N   GLY C  -7       7.096 -17.362  -3.725  1.00  0.00      C    N  
ATOM    114  HN  GLY C  -7       7.581 -17.881  -4.402  1.00  0.00      C    H  
ATOM    115  CA  GLY C  -7       6.850 -17.948  -2.414  1.00  0.00      C    C  
ATOM    116  HA1 GLY C  -7       6.837 -19.024  -2.500  1.00  0.00      C    H  
ATOM    117  HA2 GLY C  -7       5.889 -17.609  -2.049  1.00  0.00      C    H  
ATOM    118  C   GLY C  -7       7.938 -17.537  -1.426  1.00  0.00      C    C  
ATOM    119  O   GLY C  -7       7.964 -17.996  -0.281  1.00  0.00      C    O  
ATOM    120  N   GLY C  -6       8.841 -16.678  -1.876  1.00  0.00      C    N  
ATOM    121  HN  GLY C  -6       8.779 -16.349  -2.797  1.00  0.00      C    H  
ATOM    122  CA  GLY C  -6       9.925 -16.211  -1.020  1.00  0.00      C    C  
ATOM    123  HA1 GLY C  -6       9.514 -15.859  -0.085  1.00  0.00      C    H  
ATOM    124  HA2 GLY C  -6      10.439 -15.397  -1.511  1.00  0.00      C    H  
ATOM    125  C   GLY C  -6      10.913 -17.330  -0.737  1.00  0.00      C    C  
ATOM    126  O   GLY C  -6      11.712 -17.247   0.196  1.00  0.00      C    O  
ATOM    127  N   LEU C  -5      10.852 -18.381  -1.543  1.00  0.00      C    N  
ATOM    128  HN  LEU C  -5      10.192 -18.397  -2.267  1.00  0.00      C    H  
ATOM    129  CA  LEU C  -5      11.746 -19.513  -1.362  1.00  0.00      C    C  
ATOM    130  HA  LEU C  -5      11.399 -20.333  -1.972  1.00  0.00      C    H  
ATOM    131  CB  LEU C  -5      13.169 -19.145  -1.789  1.00  0.00      C    C  
ATOM    132  HB1 LEU C  -5      13.755 -18.907  -0.913  1.00  0.00      C    H  
ATOM    133  HB2 LEU C  -5      13.141 -18.289  -2.447  1.00  0.00      C    H  
ATOM    134  CG  LEU C  -5      13.806 -20.336  -2.513  1.00  0.00      C    C  
ATOM    135  HG  LEU C  -5      13.657 -21.230  -1.926  1.00  0.00      C    H  
ATOM    136  CD1 LEU C  -5      13.164 -20.526  -3.894  1.00  0.00      C    C  
ATOM    137 HD11 LEU C  -5      12.762 -21.527  -3.968  1.00  0.00      C    H  
ATOM    138 HD12 LEU C  -5      13.910 -20.383  -4.660  1.00  0.00      C    H  
ATOM    139 HD13 LEU C  -5      12.367 -19.809  -4.029  1.00  0.00      C    H  
ATOM    140  CD2 LEU C  -5      15.306 -20.083  -2.682  1.00  0.00      C    C  
ATOM    141 HD21 LEU C  -5      15.735 -20.858  -3.299  1.00  0.00      C    H  
ATOM    142 HD22 LEU C  -5      15.783 -20.089  -1.713  1.00  0.00      C    H  
ATOM    143 HD23 LEU C  -5      15.459 -19.122  -3.151  1.00  0.00      C    H  
ATOM    144  C   LEU C  -5      11.751 -19.957   0.093  1.00  0.00      C    C  
ATOM    145  O   LEU C  -5      12.759 -20.459   0.590  1.00  0.00      C    O  
ATOM    146  N   VAL C  -4      10.617 -19.772   0.774  1.00  0.00      C    N  
ATOM    147  HN  VAL C  -4       9.842 -19.362   0.330  1.00  0.00      C    H  
ATOM    148  CA  VAL C  -4      10.509 -20.168   2.173  1.00  0.00      C    C  
ATOM    149  HA  VAL C  -4      11.348 -20.799   2.424  1.00  0.00      C    H  
ATOM    150  CB  VAL C  -4      10.537 -18.932   3.065  1.00  0.00      C    C  
ATOM    151  HB  VAL C  -4      11.451 -18.391   2.884  1.00  0.00      C    H  
ATOM    152  CG1 VAL C  -4       9.346 -18.036   2.731  1.00  0.00      C    C  
ATOM    153 HG11 VAL C  -4       8.646 -18.046   3.552  1.00  0.00      C    H  
ATOM    154 HG12 VAL C  -4       8.861 -18.400   1.839  1.00  0.00      C    H  
ATOM    155 HG13 VAL C  -4       9.693 -17.026   2.566  1.00  0.00      C    H  
ATOM    156  CG2 VAL C  -4      10.463 -19.353   4.536  1.00  0.00      C    C  
ATOM    157 HG21 VAL C  -4       9.469 -19.168   4.913  1.00  0.00      C    H  
ATOM    158 HG22 VAL C  -4      11.177 -18.781   5.109  1.00  0.00      C    H  
ATOM    159 HG23 VAL C  -4      10.691 -20.406   4.625  1.00  0.00      C    H  
ATOM    160  C   VAL C  -4       9.216 -20.942   2.415  1.00  0.00      C    C  
ATOM    161  O   VAL C  -4       8.265 -20.412   2.991  1.00  0.00      C    O  
ATOM    162  N   PRO C  -3       9.165 -22.173   1.983  1.00  0.00      C    N  
ATOM    163  CA  PRO C  -3       7.961 -23.043   2.146  1.00  0.00      C    C  
ATOM    164  HA  PRO C  -3       7.132 -22.644   1.586  1.00  0.00      C    H  
ATOM    165  CB  PRO C  -3       8.394 -24.387   1.545  1.00  0.00      C    C  
ATOM    166  HB1 PRO C  -3       7.588 -24.819   0.973  1.00  0.00      C    H  
ATOM    167  HB2 PRO C  -3       8.706 -25.064   2.329  1.00  0.00      C    H  
ATOM    168  CG  PRO C  -3       9.539 -24.064   0.649  1.00  0.00      C    C  
ATOM    169  HG1 PRO C  -3       9.183 -23.788  -0.329  1.00  0.00      C    H  
ATOM    170  HG2 PRO C  -3      10.209 -24.911   0.581  1.00  0.00      C    H  
ATOM    171  CD  PRO C  -3      10.249 -22.881   1.288  1.00  0.00      C    C  
ATOM    172  HD2 PRO C  -3      11.000 -23.223   1.987  1.00  0.00      C    H  
ATOM    173  HD1 PRO C  -3      10.684 -22.253   0.532  1.00  0.00      C    H  
ATOM    174  C   PRO C  -3       7.579 -23.211   3.613  1.00  0.00      C    C  
ATOM    175  O   PRO C  -3       8.437 -23.149   4.493  1.00  0.00      C    O  
ATOM    176  N   ARG C  -2       6.289 -23.418   3.863  1.00  0.00      C    N  
ATOM    177  HN  ARG C  -2       5.655 -23.454   3.118  1.00  0.00      C    H  
ATOM    178  CA  ARG C  -2       5.801 -23.596   5.227  1.00  0.00      C    C  
ATOM    179  HA  ARG C  -2       4.729 -23.723   5.202  1.00  0.00      C    H  
ATOM    180  CB  ARG C  -2       6.432 -24.849   5.852  1.00  0.00      C    C  
ATOM    181  HB1 ARG C  -2       6.019 -25.002   6.839  1.00  0.00      C    H  
ATOM    182  HB2 ARG C  -2       7.501 -24.717   5.929  1.00  0.00      C    H  
ATOM    183  CG  ARG C  -2       6.130 -26.077   4.986  1.00  0.00      C    C  
ATOM    184  HG1 ARG C  -2       6.952 -26.774   5.049  1.00  0.00      C    H  
ATOM    185  HG2 ARG C  -2       5.993 -25.774   3.958  1.00  0.00      C    H  
ATOM    186  CD  ARG C  -2       4.857 -26.755   5.489  1.00  0.00      C    C  
ATOM    187  HD1 ARG C  -2       4.514 -27.465   4.750  1.00  0.00      C    H  
ATOM    188  HD2 ARG C  -2       4.094 -26.009   5.649  1.00  0.00      C    H  
ATOM    189  NE  ARG C  -2       5.125 -27.448   6.744  1.00  0.00      C    N  
ATOM    190  HE  ARG C  -2       6.041 -27.478   7.091  1.00  0.00      C    H  
ATOM    191  CZ  ARG C  -2       4.150 -28.043   7.422  1.00  0.00      C    C  
ATOM    192  NH1 ARG C  -2       4.416 -28.661   8.541  1.00  0.00      C    N1+
ATOM    193 HH11 ARG C  -2       5.355 -28.688   8.885  1.00  0.00      C    H  
ATOM    194 HH12 ARG C  -2       3.682 -29.109   9.051  1.00  0.00      C    H  
ATOM    195  NH2 ARG C  -2       2.927 -28.010   6.971  1.00  0.00      C    N  
ATOM    196 HH21 ARG C  -2       2.724 -27.536   6.113  1.00  0.00      C    H  
ATOM    197 HH22 ARG C  -2       2.193 -28.458   7.480  1.00  0.00      C    H  
ATOM    198  C   ARG C  -2       6.136 -22.376   6.078  1.00  0.00      C    C  
ATOM    199  O   ARG C  -2       6.739 -21.418   5.594  1.00  0.00      C    O  
ATOM    200  N   GLY C  -1       5.740 -22.417   7.344  1.00  0.00      C    N  
ATOM    201  HN  GLY C  -1       5.262 -23.208   7.674  1.00  0.00      C    H  
ATOM    202  CA  GLY C  -1       6.003 -21.309   8.254  1.00  0.00      C    C  
ATOM    203  HA1 GLY C  -1       6.956 -20.867   8.007  1.00  0.00      C    H  
ATOM    204  HA2 GLY C  -1       6.036 -21.681   9.268  1.00  0.00      C    H  
ATOM    205  C   GLY C  -1       4.918 -20.242   8.146  1.00  0.00      C    C  
ATOM    206  O   GLY C  -1       4.919 -19.265   8.894  1.00  0.00      C    O  
ATOM    207  N   SER C   0       3.992 -20.439   7.215  1.00  0.00      C    N  
ATOM    208  HN  SER C   0       4.040 -21.237   6.648  1.00  0.00      C    H  
ATOM    209  CA  SER C   0       2.905 -19.486   7.023  1.00  0.00      C    C  
ATOM    210  HA  SER C   0       2.690 -19.008   7.966  1.00  0.00      C    H  
ATOM    211  CB  SER C   0       3.317 -18.417   6.011  1.00  0.00      C    C  
ATOM    212  HB1 SER C   0       2.503 -17.715   5.882  1.00  0.00      C    H  
ATOM    213  HB2 SER C   0       3.542 -18.879   5.065  1.00  0.00      C    H  
ATOM    214  OG  SER C   0       4.472 -17.740   6.487  1.00  0.00      C    O  
ATOM    215  HG  SER C   0       5.216 -18.345   6.430  1.00  0.00      C    H  
ATOM    216  C   SER C   0       1.652 -20.197   6.532  1.00  0.00      C    C  
ATOM    217  O   SER C   0       1.127 -21.084   7.204  1.00  0.00      C    O  
ATOM    218  N   MET C   1       1.173 -19.800   5.357  1.00  0.00      C    N  
ATOM    219  HN  MET C   1       1.632 -19.086   4.867  1.00  0.00      C    H  
ATOM    220  CA  MET C   1      -0.026 -20.405   4.783  1.00  0.00      C    C  
ATOM    221  HA  MET C   1      -0.162 -20.031   3.781  1.00  0.00      C    H  
ATOM    222  CB  MET C   1       0.130 -21.931   4.727  1.00  0.00      C    C  
ATOM    223  HB1 MET C   1      -0.538 -22.387   5.441  1.00  0.00      C    H  
ATOM    224  HB2 MET C   1       1.148 -22.200   4.963  1.00  0.00      C    H  
ATOM    225  CG  MET C   1      -0.213 -22.431   3.324  1.00  0.00      C    C  
ATOM    226  HG1 MET C   1      -1.193 -22.074   3.044  1.00  0.00      C    H  
ATOM    227  HG2 MET C   1      -0.208 -23.511   3.317  1.00  0.00      C    H  
ATOM    228  SD  MET C   1       1.014 -21.813   2.147  1.00  0.00      C    S  
ATOM    229  CE  MET C   1       0.341 -22.618   0.674  1.00  0.00      C    C  
ATOM    230  HE1 MET C   1      -0.739 -22.644   0.741  1.00  0.00      C    H  
ATOM    231  HE2 MET C   1       0.718 -23.625   0.607  1.00  0.00      C    H  
ATOM    232  HE3 MET C   1       0.639 -22.065  -0.206  1.00  0.00      C    H  
ATOM    233  C   MET C   1      -1.256 -20.052   5.613  1.00  0.00      C    C  
ATOM    234  O   MET C   1      -2.389 -20.261   5.180  1.00  0.00      C    O  
ATOM    235  N   ASP     2      -1.025 -19.509   6.806  1.00  0.00      C    N  
ATOM    236  HN  ASP     2      -0.102 -19.360   7.095  1.00  0.00      C    H  
ATOM    237  CA  ASP     2      -2.113 -19.128   7.692  1.00  0.00      C    C  
ATOM    238  HA  ASP     2      -2.710 -20.001   7.912  1.00  0.00      C    H  
ATOM    239  CB  ASP     2      -1.549 -18.572   9.002  1.00  0.00      C    C  
ATOM    240  HB1 ASP     2      -2.346 -18.114   9.570  1.00  0.00      C    H  
ATOM    241  HB2 ASP     2      -0.795 -17.831   8.781  1.00  0.00      C    H  
ATOM    242  CG  ASP     2      -0.928 -19.698   9.823  1.00  0.00      C    C  
ATOM    243  OD1 ASP     2      -1.193 -20.848   9.512  1.00  0.00      C    O  
ATOM    244  OD2 ASP     2      -0.193 -19.395  10.749  1.00  0.00      C    O1-
ATOM    245  C   ASP     2      -2.996 -18.080   7.027  1.00  0.00      C    C  
ATOM    246  O   ASP     2      -4.216 -18.093   7.184  1.00  0.00      C    O  
ATOM    247  N   ASP     3      -2.374 -17.168   6.290  1.00  0.00      C    N  
ATOM    248  HN  ASP     3      -1.398 -17.200   6.201  1.00  0.00      C    H  
ATOM    249  CA  ASP     3      -3.124 -16.119   5.617  1.00  0.00      C    C  
ATOM    250  HA  ASP     3      -3.638 -15.531   6.358  1.00  0.00      C    H  
ATOM    251  CB  ASP     3      -2.167 -15.214   4.835  1.00  0.00      C    C  
ATOM    252  HB1 ASP     3      -1.505 -14.709   5.525  1.00  0.00      C    H  
ATOM    253  HB2 ASP     3      -2.737 -14.481   4.282  1.00  0.00      C    H  
ATOM    254  CG  ASP     3      -1.340 -16.052   3.864  1.00  0.00      C    C  
ATOM    255  OD1 ASP     3      -1.158 -17.227   4.136  1.00  0.00      C    O  
ATOM    256  OD2 ASP     3      -0.910 -15.508   2.860  1.00  0.00      C    O1-
ATOM    257  C   ASP     3      -4.150 -16.719   4.663  1.00  0.00      C    C  
ATOM    258  O   ASP     3      -5.287 -16.254   4.590  1.00  0.00      C    O  
ATOM    259  N   ILE     4      -3.746 -17.758   3.939  1.00  0.00      C    N  
ATOM    260  HN  ILE     4      -2.831 -18.090   4.043  1.00  0.00      C    H  
ATOM    261  CA  ILE     4      -4.647 -18.415   3.001  1.00  0.00      C    C  
ATOM    262  HA  ILE     4      -5.000 -17.687   2.286  1.00  0.00      C    H  
ATOM    263  CB  ILE     4      -3.902 -19.521   2.251  1.00  0.00      C    C  
ATOM    264  HB  ILE     4      -3.395 -20.157   2.963  1.00  0.00      C    H  
ATOM    265  CG1 ILE     4      -2.876 -18.891   1.305  1.00  0.00      C    C  
ATOM    266 HG11 ILE     4      -2.300 -18.150   1.840  1.00  0.00      C    H  
ATOM    267 HG12 ILE     4      -3.389 -18.421   0.479  1.00  0.00      C    H  
ATOM    268  CG2 ILE     4      -4.901 -20.354   1.445  1.00  0.00      C    C  
ATOM    269 HG21 ILE     4      -4.422 -20.731   0.556  1.00  0.00      C    H  
ATOM    270 HG22 ILE     4      -5.744 -19.737   1.168  1.00  0.00      C    H  
ATOM    271 HG23 ILE     4      -5.247 -21.182   2.047  1.00  0.00      C    H  
ATOM    272  CD1 ILE     4      -1.936 -19.975   0.773  1.00  0.00      C    C  
ATOM    273 HD11 ILE     4      -1.210 -20.228   1.531  1.00  0.00      C    H  
ATOM    274 HD12 ILE     4      -1.425 -19.608  -0.106  1.00  0.00      C    H  
ATOM    275 HD13 ILE     4      -2.508 -20.854   0.515  1.00  0.00      C    H  
ATOM    276  C   ILE     4      -5.841 -19.006   3.738  1.00  0.00      C    C  
ATOM    277  O   ILE     4      -6.987 -18.848   3.315  1.00  0.00      C    O  
ATOM    278  N   TYR     5      -5.566 -19.686   4.848  1.00  0.00      C    N  
ATOM    279  HN  TYR     5      -4.635 -19.777   5.139  1.00  0.00      C    H  
ATOM    280  CA  TYR     5      -6.630 -20.295   5.637  1.00  0.00      C    C  
ATOM    281  HA  TYR     5      -7.223 -20.930   4.996  1.00  0.00      C    H  
ATOM    282  CB  TYR     5      -6.034 -21.148   6.759  1.00  0.00      C    C  
ATOM    283  HB1 TYR     5      -6.806 -21.404   7.469  1.00  0.00      C    H  
ATOM    284  HB2 TYR     5      -5.256 -20.589   7.260  1.00  0.00      C    H  
ATOM    285  CG  TYR     5      -5.448 -22.412   6.176  1.00  0.00      C    C  
ATOM    286  CD1 TYR     5      -4.061 -22.594   6.145  1.00  0.00      C    C  
ATOM    287  HD1 TYR     5      -3.408 -21.829   6.542  1.00  0.00      C    H  
ATOM    288  CD2 TYR     5      -6.295 -23.402   5.663  1.00  0.00      C    C  
ATOM    289  HD2 TYR     5      -7.365 -23.261   5.688  1.00  0.00      C    H  
ATOM    290  CE1 TYR     5      -3.520 -23.766   5.600  1.00  0.00      C    C  
ATOM    291  HE1 TYR     5      -2.450 -23.907   5.574  1.00  0.00      C    H  
ATOM    292  CE2 TYR     5      -5.756 -24.575   5.121  1.00  0.00      C    C  
ATOM    293  HE2 TYR     5      -6.410 -25.338   4.726  1.00  0.00      C    H  
ATOM    294  CZ  TYR     5      -4.368 -24.757   5.089  1.00  0.00      C    C  
ATOM    295  OH  TYR     5      -3.837 -25.913   4.553  1.00  0.00      C    O  
ATOM    296  HH  TYR     5      -2.886 -25.802   4.489  1.00  0.00      C    H  
ATOM    297  C   TYR     5      -7.530 -19.222   6.239  1.00  0.00      C    C  
ATOM    298  O   TYR     5      -8.749 -19.380   6.292  1.00  0.00      C    O  
ATOM    299  N   LYS     6      -6.920 -18.132   6.692  1.00  0.00      C    N  
ATOM    300  HN  LYS     6      -5.946 -18.060   6.626  1.00  0.00      C    H  
ATOM    301  CA  LYS     6      -7.683 -17.043   7.290  1.00  0.00      C    C  
ATOM    302  HA  LYS     6      -8.248 -17.427   8.123  1.00  0.00      C    H  
ATOM    303  CB  LYS     6      -6.723 -15.962   7.796  1.00  0.00      C    C  
ATOM    304  HB1 LYS     6      -7.283 -15.072   8.046  1.00  0.00      C    H  
ATOM    305  HB2 LYS     6      -6.006 -15.729   7.022  1.00  0.00      C    H  
ATOM    306  CG  LYS     6      -5.985 -16.462   9.039  1.00  0.00      C    C  
ATOM    307  HG1 LYS     6      -5.018 -15.984   9.097  1.00  0.00      C    H  
ATOM    308  HG2 LYS     6      -5.854 -17.533   8.974  1.00  0.00      C    H  
ATOM    309  CD  LYS     6      -6.797 -16.119  10.291  1.00  0.00      C    C  
ATOM    310  HD1 LYS     6      -7.785 -16.544  10.212  1.00  0.00      C    H  
ATOM    311  HD2 LYS     6      -6.873 -15.045  10.387  1.00  0.00      C    H  
ATOM    312  CE  LYS     6      -6.100 -16.688  11.526  1.00  0.00      C    C  
ATOM    313  HE1 LYS     6      -6.425 -16.150  12.404  1.00  0.00      C    H  
ATOM    314  HE2 LYS     6      -5.030 -16.584  11.415  1.00  0.00      C    H  
ATOM    315  NZ  LYS     6      -6.447 -18.130  11.667  1.00  0.00      C    N1+
ATOM    316  HZ1 LYS     6      -6.761 -18.317  12.641  1.00  0.00      C    H  
ATOM    317  HZ2 LYS     6      -5.612 -18.711  11.453  1.00  0.00      C    H  
ATOM    318  HZ3 LYS     6      -7.215 -18.368  11.007  1.00  0.00      C    H  
ATOM    319  C   LYS     6      -8.644 -16.433   6.278  1.00  0.00      C    C  
ATOM    320  O   LYS     6      -9.797 -16.152   6.598  1.00  0.00      C    O  
ATOM    321  N   ALA     7      -8.167 -16.234   5.055  1.00  0.00      C    N  
ATOM    322  HN  ALA     7      -7.239 -16.477   4.851  1.00  0.00      C    H  
ATOM    323  CA  ALA     7      -9.003 -15.657   4.012  1.00  0.00      C    C  
ATOM    324  HA  ALA     7      -9.365 -14.694   4.343  1.00  0.00      C    H  
ATOM    325  CB  ALA     7      -8.182 -15.464   2.737  1.00  0.00      C    C  
ATOM    326  HB1 ALA     7      -7.140 -15.659   2.949  1.00  0.00      C    H  
ATOM    327  HB2 ALA     7      -8.293 -14.448   2.386  1.00  0.00      C    H  
ATOM    328  HB3 ALA     7      -8.530 -16.147   1.979  1.00  0.00      C    H  
ATOM    329  C   ALA     7     -10.195 -16.561   3.722  1.00  0.00      C    C  
ATOM    330  O   ALA     7     -11.321 -16.090   3.561  1.00  0.00      C    O  
ATOM    331  N   ALA     8      -9.941 -17.864   3.659  1.00  0.00      C    N  
ATOM    332  HN  ALA     8      -9.025 -18.184   3.796  1.00  0.00      C    H  
ATOM    333  CA  ALA     8     -11.003 -18.824   3.389  1.00  0.00      C    C  
ATOM    334  HA  ALA     8     -11.477 -18.568   2.453  1.00  0.00      C    H  
ATOM    335  CB  ALA     8     -10.421 -20.232   3.278  1.00  0.00      C    C  
ATOM    336  HB1 ALA     8     -11.221 -20.941   3.120  1.00  0.00      C    H  
ATOM    337  HB2 ALA     8      -9.897 -20.478   4.189  1.00  0.00      C    H  
ATOM    338  HB3 ALA     8      -9.734 -20.273   2.445  1.00  0.00      C    H  
ATOM    339  C   ALA     8     -12.048 -18.785   4.495  1.00  0.00      C    C  
ATOM    340  O   ALA     8     -13.244 -18.836   4.230  1.00  0.00      C    O  
ATOM    341  N   VAL     9     -11.586 -18.688   5.738  1.00  0.00      C    N  
ATOM    342  HN  VAL     9     -10.618 -18.648   5.889  1.00  0.00      C    H  
ATOM    343  CA  VAL     9     -12.494 -18.638   6.881  1.00  0.00      C    C  
ATOM    344  HA  VAL     9     -13.130 -19.510   6.860  1.00  0.00      C    H  
ATOM    345  CB  VAL     9     -11.693 -18.650   8.184  1.00  0.00      C    C  
ATOM    346  HB  VAL     9     -10.919 -17.896   8.141  1.00  0.00      C    H  
ATOM    347  CG1 VAL     9     -12.626 -18.360   9.359  1.00  0.00      C    C  
ATOM    348 HG11 VAL     9     -12.784 -17.295   9.438  1.00  0.00      C    H  
ATOM    349 HG12 VAL     9     -12.181 -18.727  10.272  1.00  0.00      C    H  
ATOM    350 HG13 VAL     9     -13.573 -18.854   9.197  1.00  0.00      C    H  
ATOM    351  CG2 VAL     9     -11.055 -20.030   8.371  1.00  0.00      C    C  
ATOM    352 HG21 VAL     9     -11.819 -20.745   8.636  1.00  0.00      C    H  
ATOM    353 HG22 VAL     9     -10.317 -19.982   9.159  1.00  0.00      C    H  
ATOM    354 HG23 VAL     9     -10.579 -20.335   7.451  1.00  0.00      C    H  
ATOM    355  C   VAL     9     -13.370 -17.391   6.820  1.00  0.00      C    C  
ATOM    356  O   VAL     9     -14.570 -17.446   7.087  1.00  0.00      C    O  
ATOM    357  N   GLU    10     -12.759 -16.266   6.476  1.00  0.00      C    N  
ATOM    358  HN  GLU    10     -11.799 -16.282   6.281  1.00  0.00      C    H  
ATOM    359  CA  GLU    10     -13.487 -15.005   6.386  1.00  0.00      C    C  
ATOM    360  HA  GLU    10     -13.981 -14.823   7.318  1.00  0.00      C    H  
ATOM    361  CB  GLU    10     -12.511 -13.859   6.106  1.00  0.00      C    C  
ATOM    362  HB1 GLU    10     -13.070 -12.965   5.874  1.00  0.00      C    H  
ATOM    363  HB2 GLU    10     -11.885 -14.118   5.266  1.00  0.00      C    H  
ATOM    364  CG  GLU    10     -11.632 -13.599   7.339  1.00  0.00      C    C  
ATOM    365  HG1 GLU    10     -10.902 -12.840   7.104  1.00  0.00      C    H  
ATOM    366  HG2 GLU    10     -11.122 -14.513   7.610  1.00  0.00      C    H  
ATOM    367  CD  GLU    10     -12.482 -13.134   8.517  1.00  0.00      C    C  
ATOM    368  OE1 GLU    10     -13.292 -12.243   8.321  1.00  0.00      C    O  
ATOM    369  OE2 GLU    10     -12.313 -13.676   9.595  1.00  0.00      C    O1-
ATOM    370  C   GLU    10     -14.545 -15.061   5.293  1.00  0.00      C    C  
ATOM    371  O   GLU    10     -15.643 -14.533   5.454  1.00  0.00      C    O  
ATOM    372  N   GLN    11     -14.206 -15.697   4.183  1.00  0.00      C    N  
ATOM    373  HN  GLN    11     -13.313 -16.093   4.108  1.00  0.00      C    H  
ATOM    374  CA  GLN    11     -15.137 -15.809   3.068  1.00  0.00      C    C  
ATOM    375  HA  GLN    11     -15.741 -14.918   3.024  1.00  0.00      C    H  
ATOM    376  CB  GLN    11     -14.351 -15.935   1.769  1.00  0.00      C    C  
ATOM    377  HB1 GLN    11     -15.038 -16.000   0.938  1.00  0.00      C    H  
ATOM    378  HB2 GLN    11     -13.737 -16.823   1.802  1.00  0.00      C    H  
ATOM    379  CG  GLN    11     -13.467 -14.701   1.600  1.00  0.00      C    C  
ATOM    380  HG1 GLN    11     -12.762 -14.871   0.802  1.00  0.00      C    H  
ATOM    381  HG2 GLN    11     -12.930 -14.524   2.525  1.00  0.00      C    H  
ATOM    382  CD  GLN    11     -14.321 -13.480   1.274  1.00  0.00      C    C  
ATOM    383  OE1 GLN    11     -14.359 -12.524   2.048  1.00  0.00      C    O  
ATOM    384  NE2 GLN    11     -15.008 -13.452   0.162  1.00  0.00      C    N  
ATOM    385 HE21 GLN    11     -14.971 -14.214  -0.456  1.00  0.00      C    H  
ATOM    386 HE22 GLN    11     -15.558 -12.671  -0.055  1.00  0.00      C    H  
ATOM    387  C   GLN    11     -16.051 -17.023   3.229  1.00  0.00      C    C  
ATOM    388  O   GLN    11     -17.195 -17.008   2.775  1.00  0.00      C    O  
ATOM    389  N   LEU    12     -15.537 -18.072   3.868  1.00  0.00      C    N  
ATOM    390  HN  LEU    12     -14.623 -18.029   4.200  1.00  0.00      C    H  
ATOM    391  CA  LEU    12     -16.315 -19.290   4.073  1.00  0.00      C    C  
ATOM    392  HA  LEU    12     -17.245 -19.220   3.530  1.00  0.00      C    H  
ATOM    393  CB  LEU    12     -15.526 -20.494   3.555  1.00  0.00      C    C  
ATOM    394  HB1 LEU    12     -16.169 -21.363   3.536  1.00  0.00      C    H  
ATOM    395  HB2 LEU    12     -14.685 -20.682   4.205  1.00  0.00      C    H  
ATOM    396  CG  LEU    12     -15.026 -20.208   2.137  1.00  0.00      C    C  
ATOM    397  HG  LEU    12     -14.375 -19.344   2.155  1.00  0.00      C    H  
ATOM    398  CD1 LEU    12     -14.246 -21.413   1.612  1.00  0.00      C    C  
ATOM    399 HD11 LEU    12     -14.732 -22.323   1.929  1.00  0.00      C    H  
ATOM    400 HD12 LEU    12     -13.239 -21.387   2.004  1.00  0.00      C    H  
ATOM    401 HD13 LEU    12     -14.212 -21.380   0.533  1.00  0.00      C    H  
ATOM    402  CD2 LEU    12     -16.214 -19.927   1.218  1.00  0.00      C    C  
ATOM    403 HD21 LEU    12     -15.926 -20.104   0.192  1.00  0.00      C    H  
ATOM    404 HD22 LEU    12     -16.521 -18.898   1.335  1.00  0.00      C    H  
ATOM    405 HD23 LEU    12     -17.034 -20.580   1.481  1.00  0.00      C    H  
ATOM    406  C   LEU    12     -16.618 -19.490   5.556  1.00  0.00      C    C  
ATOM    407  O   LEU    12     -15.741 -19.349   6.406  1.00  0.00      C    O  
ATOM    408  N   THR    13     -17.866 -19.829   5.852  1.00  0.00      C    N  
ATOM    409  HN  THR    13     -18.518 -19.931   5.126  1.00  0.00      C    H  
ATOM    410  CA  THR    13     -18.291 -20.055   7.230  1.00  0.00      C    C  
ATOM    411  HA  THR    13     -17.740 -19.388   7.876  1.00  0.00      C    H  
ATOM    412  CB  THR    13     -19.782 -19.761   7.379  1.00  0.00      C    C  
ATOM    413  HB  THR    13     -20.068 -19.878   8.413  1.00  0.00      C    H  
ATOM    414  OG1 THR    13     -20.523 -20.666   6.576  1.00  0.00      C    O  
ATOM    415  HG1 THR    13     -20.650 -21.472   7.081  1.00  0.00      C    H  
ATOM    416  CG2 THR    13     -20.069 -18.324   6.938  1.00  0.00      C    C  
ATOM    417 HG21 THR    13     -19.298 -17.671   7.319  1.00  0.00      C    H  
ATOM    418 HG22 THR    13     -21.028 -18.015   7.327  1.00  0.00      C    H  
ATOM    419 HG23 THR    13     -20.084 -18.275   5.861  1.00  0.00      C    H  
ATOM    420  C   THR    13     -18.005 -21.490   7.647  1.00  0.00      C    C  
ATOM    421  O   THR    13     -17.624 -22.320   6.823  1.00  0.00      C    O  
ATOM    422  N   GLU    14     -18.187 -21.783   8.929  1.00  0.00      C    N  
ATOM    423  HN  GLU    14     -18.492 -21.087   9.548  1.00  0.00      C    H  
ATOM    424  CA  GLU    14     -17.935 -23.129   9.426  1.00  0.00      C    C  
ATOM    425  HA  GLU    14     -16.904 -23.387   9.247  1.00  0.00      C    H  
ATOM    426  CB  GLU    14     -18.210 -23.178  10.933  1.00  0.00      C    C  
ATOM    427  HB1 GLU    14     -18.174 -24.201  11.275  1.00  0.00      C    H  
ATOM    428  HB2 GLU    14     -19.190 -22.768  11.129  1.00  0.00      C    H  
ATOM    429  CG  GLU    14     -17.159 -22.354  11.680  1.00  0.00      C    C  
ATOM    430  HG1 GLU    14     -17.440 -22.275  12.720  1.00  0.00      C    H  
ATOM    431  HG2 GLU    14     -17.104 -21.366  11.247  1.00  0.00      C    H  
ATOM    432  CD  GLU    14     -15.798 -23.031  11.575  1.00  0.00      C    C  
ATOM    433  OE1 GLU    14     -15.771 -24.219  11.299  1.00  0.00      C    O  
ATOM    434  OE2 GLU    14     -14.803 -22.354  11.770  1.00  0.00      C    O1-
ATOM    435  C   GLU    14     -18.835 -24.137   8.717  1.00  0.00      C    C  
ATOM    436  O   GLU    14     -18.377 -25.200   8.297  1.00  0.00      C    O  
ATOM    437  N   GLU    15     -20.111 -23.795   8.574  1.00  0.00      C    N  
ATOM    438  HN  GLU    15     -20.421 -22.933   8.918  1.00  0.00      C    H  
ATOM    439  CA  GLU    15     -21.053 -24.682   7.902  1.00  0.00      C    C  
ATOM    440  HA  GLU    15     -21.015 -25.655   8.369  1.00  0.00      C    H  
ATOM    441  CB  GLU    15     -22.473 -24.125   8.031  1.00  0.00      C    C  
ATOM    442  HB1 GLU    15     -23.139 -24.680   7.388  1.00  0.00      C    H  
ATOM    443  HB2 GLU    15     -22.478 -23.083   7.742  1.00  0.00      C    H  
ATOM    444  CG  GLU    15     -22.940 -24.255   9.482  1.00  0.00      C    C  
ATOM    445  HG1 GLU    15     -22.203 -23.815  10.137  1.00  0.00      C    H  
ATOM    446  HG2 GLU    15     -23.057 -25.301   9.727  1.00  0.00      C    H  
ATOM    447  CD  GLU    15     -24.273 -23.539   9.667  1.00  0.00      C    C  
ATOM    448  OE1 GLU    15     -24.653 -22.799   8.775  1.00  0.00      C    O  
ATOM    449  OE2 GLU    15     -24.893 -23.739  10.699  1.00  0.00      C    O1-
ATOM    450  C   GLU    15     -20.679 -24.827   6.428  1.00  0.00      C    C  
ATOM    451  O   GLU    15     -20.747 -25.916   5.858  1.00  0.00      C    O  
ATOM    452  N   GLN    16     -20.282 -23.715   5.821  1.00  0.00      C    N  
ATOM    453  HN  GLN    16     -20.246 -22.876   6.326  1.00  0.00      C    H  
ATOM    454  CA  GLN    16     -19.900 -23.721   4.415  1.00  0.00      C    C  
ATOM    455  HA  GLN    16     -20.706 -24.157   3.847  1.00  0.00      C    H  
ATOM    456  CB  GLN    16     -19.650 -22.290   3.921  1.00  0.00      C    C  
ATOM    457  HB1 GLN    16     -18.773 -21.892   4.408  1.00  0.00      C    H  
ATOM    458  HB2 GLN    16     -20.505 -21.675   4.163  1.00  0.00      C    H  
ATOM    459  CG  GLN    16     -19.434 -22.287   2.402  1.00  0.00      C    C  
ATOM    460  HG1 GLN    16     -18.616 -22.950   2.156  1.00  0.00      C    H  
ATOM    461  HG2 GLN    16     -19.192 -21.286   2.077  1.00  0.00      C    H  
ATOM    462  CD  GLN    16     -20.698 -22.761   1.688  1.00  0.00      C    C  
ATOM    463  OE1 GLN    16     -21.775 -22.204   1.898  1.00  0.00      C    O  
ATOM    464  NE2 GLN    16     -20.630 -23.763   0.855  1.00  0.00      C    N  
ATOM    465 HE21 GLN    16     -19.772 -24.205   0.689  1.00  0.00      C    H  
ATOM    466 HE22 GLN    16     -21.438 -24.071   0.394  1.00  0.00      C    H  
ATOM    467  C   GLN    16     -18.647 -24.565   4.213  1.00  0.00      C    C  
ATOM    468  O   GLN    16     -18.522 -25.284   3.221  1.00  0.00      C    O  
ATOM    469  N   LYS    17     -17.720 -24.468   5.159  1.00  0.00      C    N  
ATOM    470  HN  LYS    17     -17.874 -23.878   5.925  1.00  0.00      C    H  
ATOM    471  CA  LYS    17     -16.478 -25.220   5.074  1.00  0.00      C    C  
ATOM    472  HA  LYS    17     -15.954 -24.930   4.176  1.00  0.00      C    H  
ATOM    473  CB  LYS    17     -15.596 -24.912   6.290  1.00  0.00      C    C  
ATOM    474  HB1 LYS    17     -16.097 -25.244   7.188  1.00  0.00      C    H  
ATOM    475  HB2 LYS    17     -15.422 -23.847   6.349  1.00  0.00      C    H  
ATOM    476  CG  LYS    17     -14.258 -25.644   6.157  1.00  0.00      C    C  
ATOM    477  HG1 LYS    17     -13.764 -25.325   5.251  1.00  0.00      C    H  
ATOM    478  HG2 LYS    17     -14.427 -26.710   6.119  1.00  0.00      C    H  
ATOM    479  CD  LYS    17     -13.368 -25.314   7.356  1.00  0.00      C    C  
ATOM    480  HD1 LYS    17     -12.890 -26.214   7.710  1.00  0.00      C    H  
ATOM    481  HD2 LYS    17     -13.973 -24.893   8.147  1.00  0.00      C    H  
ATOM    482  CE  LYS    17     -12.300 -24.302   6.940  1.00  0.00      C    C  
ATOM    483  HE1 LYS    17     -11.724 -24.009   7.807  1.00  0.00      C    H  
ATOM    484  HE2 LYS    17     -12.773 -23.431   6.510  1.00  0.00      C    H  
ATOM    485  NZ  LYS    17     -11.395 -24.928   5.933  1.00  0.00      C    N1+
ATOM    486  HZ1 LYS    17     -11.963 -25.430   5.222  1.00  0.00      C    H  
ATOM    487  HZ2 LYS    17     -10.760 -25.601   6.409  1.00  0.00      C    H  
ATOM    488  HZ3 LYS    17     -10.831 -24.190   5.466  1.00  0.00      C    H  
ATOM    489  C   LYS    17     -16.776 -26.715   5.021  1.00  0.00      C    C  
ATOM    490  O   LYS    17     -16.169 -27.452   4.241  1.00  0.00      C    O  
ATOM    491  N   ASN    18     -17.713 -27.161   5.849  1.00  0.00      C    N  
ATOM    492  HN  ASN    18     -18.170 -26.536   6.448  1.00  0.00      C    H  
ATOM    493  CA  ASN    18     -18.074 -28.573   5.873  1.00  0.00      C    C  
ATOM    494  HA  ASN    18     -17.194 -29.158   6.090  1.00  0.00      C    H  
ATOM    495  CB  ASN    18     -19.119 -28.823   6.964  1.00  0.00      C    C  
ATOM    496  HB1 ASN    18     -19.514 -29.823   6.864  1.00  0.00      C    H  
ATOM    497  HB2 ASN    18     -19.923 -28.108   6.860  1.00  0.00      C    H  
ATOM    498  CG  ASN    18     -18.480 -28.665   8.340  1.00  0.00      C    C  
ATOM    499  OD1 ASN    18     -18.938 -27.859   9.150  1.00  0.00      C    O  
ATOM    500  ND2 ASN    18     -17.440 -29.390   8.651  1.00  0.00      C    N  
ATOM    501 HD21 ASN    18     -17.076 -30.028   8.004  1.00  0.00      C    H  
ATOM    502 HD22 ASN    18     -17.024 -29.296   9.534  1.00  0.00      C    H  
ATOM    503  C   ASN    18     -18.631 -28.993   4.518  1.00  0.00      C    C  
ATOM    504  O   ASN    18     -18.334 -30.079   4.019  1.00  0.00      C    O  
ATOM    505  N   GLU    19     -19.440 -28.122   3.923  1.00  0.00      C    N  
ATOM    506  HN  GLU    19     -19.640 -27.270   4.367  1.00  0.00      C    H  
ATOM    507  CA  GLU    19     -20.033 -28.412   2.620  1.00  0.00      C    C  
ATOM    508  HA  GLU    19     -20.567 -29.349   2.689  1.00  0.00      C    H  
ATOM    509  CB  GLU    19     -21.016 -27.303   2.220  1.00  0.00      C    C  
ATOM    510  HB1 GLU    19     -20.484 -26.367   2.137  1.00  0.00      C    H  
ATOM    511  HB2 GLU    19     -21.780 -27.215   2.978  1.00  0.00      C    H  
ATOM    512  CG  GLU    19     -21.672 -27.639   0.872  1.00  0.00      C    C  
ATOM    513  HG1 GLU    19     -20.911 -27.765   0.115  1.00  0.00      C    H  
ATOM    514  HG2 GLU    19     -22.329 -26.829   0.585  1.00  0.00      C    H  
ATOM    515  CD  GLU    19     -22.483 -28.924   0.992  1.00  0.00      C    C  
ATOM    516  OE1 GLU    19     -22.878 -29.249   2.100  1.00  0.00      C    O  
ATOM    517  OE2 GLU    19     -22.688 -29.571  -0.023  1.00  0.00      C    O1-
ATOM    518  C   GLU    19     -18.937 -28.547   1.568  1.00  0.00      C    C  
ATOM    519  O   GLU    19     -18.993 -29.419   0.700  1.00  0.00      C    O  
ATOM    520  N   PHE    20     -17.935 -27.680   1.660  1.00  0.00      C    N  
ATOM    521  HN  PHE    20     -17.944 -27.013   2.378  1.00  0.00      C    H  
ATOM    522  CA  PHE    20     -16.819 -27.705   0.722  1.00  0.00      C    C  
ATOM    523  HA  PHE    20     -17.198 -27.515  -0.272  1.00  0.00      C    H  
ATOM    524  CB  PHE    20     -15.804 -26.618   1.078  1.00  0.00      C    C  
ATOM    525  HB1 PHE    20     -15.634 -26.613   2.143  1.00  0.00      C    H  
ATOM    526  HB2 PHE    20     -16.187 -25.656   0.770  1.00  0.00      C    H  
ATOM    527  CG  PHE    20     -14.505 -26.890   0.363  1.00  0.00      C    C  
ATOM    528  CD1 PHE    20     -14.353 -26.565  -0.989  1.00  0.00      C    C  
ATOM    529  HD1 PHE    20     -15.168 -26.110  -1.532  1.00  0.00      C    H  
ATOM    530  CD2 PHE    20     -13.447 -27.479   1.066  1.00  0.00      C    C  
ATOM    531  HD2 PHE    20     -13.566 -27.731   2.110  1.00  0.00      C    H  
ATOM    532  CE1 PHE    20     -13.138 -26.829  -1.636  1.00  0.00      C    C  
ATOM    533  HE1 PHE    20     -13.016 -26.580  -2.679  1.00  0.00      C    H  
ATOM    534  CE2 PHE    20     -12.237 -27.742   0.421  1.00  0.00      C    C  
ATOM    535  HE2 PHE    20     -11.422 -28.196   0.965  1.00  0.00      C    H  
ATOM    536  CZ  PHE    20     -12.081 -27.418  -0.928  1.00  0.00      C    C  
ATOM    537  HZ  PHE    20     -11.146 -27.620  -1.423  1.00  0.00      C    H  
ATOM    538  C   PHE    20     -16.144 -29.068   0.735  1.00  0.00      C    C  
ATOM    539  O   PHE    20     -15.857 -29.640  -0.317  1.00  0.00      C    O  
ATOM    540  N   LYS    21     -15.892 -29.584   1.929  1.00  0.00      C    N  
ATOM    541  HN  LYS    21     -16.144 -29.086   2.734  1.00  0.00      C    H  
ATOM    542  CA  LYS    21     -15.247 -30.882   2.061  1.00  0.00      C    C  
ATOM    543  HA  LYS    21     -14.280 -30.845   1.584  1.00  0.00      C    H  
ATOM    544  CB  LYS    21     -15.057 -31.218   3.542  1.00  0.00      C    C  
ATOM    545  HB1 LYS    21     -14.756 -32.249   3.643  1.00  0.00      C    H  
ATOM    546  HB2 LYS    21     -15.989 -31.061   4.066  1.00  0.00      C    H  
ATOM    547  CG  LYS    21     -13.979 -30.313   4.141  1.00  0.00      C    C  
ATOM    548  HG1 LYS    21     -14.269 -29.280   4.023  1.00  0.00      C    H  
ATOM    549  HG2 LYS    21     -13.041 -30.485   3.634  1.00  0.00      C    H  
ATOM    550  CD  LYS    21     -13.821 -30.627   5.631  1.00  0.00      C    C  
ATOM    551  HD1 LYS    21     -13.558 -31.667   5.755  1.00  0.00      C    H  
ATOM    552  HD2 LYS    21     -14.752 -30.428   6.142  1.00  0.00      C    H  
ATOM    553  CE  LYS    21     -12.716 -29.750   6.223  1.00  0.00      C    C  
ATOM    554  HE1 LYS    21     -12.678 -29.889   7.294  1.00  0.00      C    H  
ATOM    555  HE2 LYS    21     -12.921 -28.713   6.000  1.00  0.00      C    H  
ATOM    556  NZ  LYS    21     -11.406 -30.136   5.624  1.00  0.00      C    N1+
ATOM    557  HZ1 LYS    21     -11.348 -29.777   4.651  1.00  0.00      C    H  
ATOM    558  HZ2 LYS    21     -11.322 -31.174   5.618  1.00  0.00      C    H  
ATOM    559  HZ3 LYS    21     -10.633 -29.730   6.189  1.00  0.00      C    H  
ATOM    560  C   LYS    21     -16.089 -31.967   1.398  1.00  0.00      C    C  
ATOM    561  O   LYS    21     -15.557 -32.866   0.747  1.00  0.00      C    O  
ATOM    562  N   ALA    22     -17.405 -31.878   1.564  1.00  0.00      C    N  
ATOM    563  HN  ALA    22     -17.776 -31.140   2.091  1.00  0.00      C    H  
ATOM    564  CA  ALA    22     -18.301 -32.863   0.970  1.00  0.00      C    C  
ATOM    565  HA  ALA    22     -18.042 -33.844   1.340  1.00  0.00      C    H  
ATOM    566  CB  ALA    22     -19.747 -32.549   1.363  1.00  0.00      C    C  
ATOM    567  HB1 ALA    22     -20.200 -33.425   1.804  1.00  0.00      C    H  
ATOM    568  HB2 ALA    22     -20.304 -32.259   0.486  1.00  0.00      C    H  
ATOM    569  HB3 ALA    22     -19.757 -31.740   2.080  1.00  0.00      C    H  
ATOM    570  C   ALA    22     -18.168 -32.852  -0.551  1.00  0.00      C    C  
ATOM    571  O   ALA    22     -18.112 -33.904  -1.188  1.00  0.00      C    O  
ATOM    572  N   ALA    23     -18.110 -31.654  -1.125  1.00  0.00      C    N  
ATOM    573  HN  ALA    23     -18.152 -30.851  -0.566  1.00  0.00      C    H  
ATOM    574  CA  ALA    23     -17.975 -31.517  -2.572  1.00  0.00      C    C  
ATOM    575  HA  ALA    23     -18.782 -32.055  -3.049  1.00  0.00      C    H  
ATOM    576  CB  ALA    23     -18.061 -30.043  -2.971  1.00  0.00      C    C  
ATOM    577  HB1 ALA    23     -17.868 -29.945  -4.030  1.00  0.00      C    H  
ATOM    578  HB2 ALA    23     -17.328 -29.476  -2.419  1.00  0.00      C    H  
ATOM    579  HB3 ALA    23     -19.050 -29.667  -2.749  1.00  0.00      C    H  
ATOM    580  C   ALA    23     -16.649 -32.104  -3.043  1.00  0.00      C    C  
ATOM    581  O   ALA    23     -16.578 -32.762  -4.077  1.00  0.00      C    O  
ATOM    582  N   PHE    24     -15.599 -31.856  -2.269  1.00  0.00      C    N  
ATOM    583  HN  PHE    24     -15.718 -31.324  -1.454  1.00  0.00      C    H  
ATOM    584  CA  PHE    24     -14.272 -32.358  -2.608  1.00  0.00      C    C  
ATOM    585  HA  PHE    24     -13.995 -31.973  -3.578  1.00  0.00      C    H  
ATOM    586  CB  PHE    24     -13.245 -31.884  -1.578  1.00  0.00      C    C  
ATOM    587  HB1 PHE    24     -13.497 -32.287  -0.607  1.00  0.00      C    H  
ATOM    588  HB2 PHE    24     -13.251 -30.806  -1.534  1.00  0.00      C    H  
ATOM    589  CG  PHE    24     -11.870 -32.365  -1.980  1.00  0.00      C    C  
ATOM    590  CD1 PHE    24     -11.223 -31.788  -3.081  1.00  0.00      C    C  
ATOM    591  HD1 PHE    24     -11.709 -31.005  -3.643  1.00  0.00      C    H  
ATOM    592  CD2 PHE    24     -11.239 -33.382  -1.253  1.00  0.00      C    C  
ATOM    593  HD2 PHE    24     -11.736 -33.827  -0.403  1.00  0.00      C    H  
ATOM    594  CE1 PHE    24      -9.946 -32.226  -3.453  1.00  0.00      C    C  
ATOM    595  HE1 PHE    24      -9.448 -31.780  -4.301  1.00  0.00      C    H  
ATOM    596  CE2 PHE    24      -9.962 -33.820  -1.625  1.00  0.00      C    C  
ATOM    597  HE2 PHE    24      -9.475 -34.604  -1.064  1.00  0.00      C    H  
ATOM    598  CZ  PHE    24      -9.316 -33.243  -2.725  1.00  0.00      C    C  
ATOM    599  HZ  PHE    24      -8.332 -33.581  -3.013  1.00  0.00      C    H  
ATOM    600  C   PHE    24     -14.279 -33.882  -2.670  1.00  0.00      C    C  
ATOM    601  O   PHE    24     -13.708 -34.479  -3.583  1.00  0.00      C    O  
ATOM    602  N   ASP    25     -14.921 -34.508  -1.691  1.00  0.00      C    N  
ATOM    603  HN  ASP    25     -15.355 -33.985  -0.986  1.00  0.00      C    H  
ATOM    604  CA  ASP    25     -14.982 -35.965  -1.647  1.00  0.00      C    C  
ATOM    605  HA  ASP    25     -13.980 -36.359  -1.582  1.00  0.00      C    H  
ATOM    606  CB  ASP    25     -15.772 -36.407  -0.413  1.00  0.00      C    C  
ATOM    607  HB1 ASP    25     -15.984 -37.463  -0.480  1.00  0.00      C    H  
ATOM    608  HB2 ASP    25     -16.702 -35.857  -0.367  1.00  0.00      C    H  
ATOM    609  CG  ASP    25     -14.963 -36.135   0.851  1.00  0.00      C    C  
ATOM    610  OD1 ASP    25     -13.779 -35.872   0.727  1.00  0.00      C    O  
ATOM    611  OD2 ASP    25     -15.540 -36.191   1.925  1.00  0.00      C    O1-
ATOM    612  C   ASP    25     -15.657 -36.512  -2.906  1.00  0.00      C    C  
ATOM    613  O   ASP    25     -15.208 -37.503  -3.481  1.00  0.00      C    O  
ATOM    614  N   ILE    26     -16.732 -35.857  -3.333  1.00  0.00      C    N  
ATOM    615  HN  ILE    26     -17.043 -35.069  -2.841  1.00  0.00      C    H  
ATOM    616  CA  ILE    26     -17.449 -36.288  -4.529  1.00  0.00      C    C  
ATOM    617  HA  ILE    26     -17.756 -37.317  -4.402  1.00  0.00      C    H  
ATOM    618  CB  ILE    26     -18.694 -35.425  -4.732  1.00  0.00      C    C  
ATOM    619  HB  ILE    26     -18.417 -34.380  -4.705  1.00  0.00      C    H  
ATOM    620  CG1 ILE    26     -19.699 -35.721  -3.615  1.00  0.00      C    C  
ATOM    621 HG11 ILE    26     -19.198 -35.685  -2.659  1.00  0.00      C    H  
ATOM    622 HG12 ILE    26     -20.122 -36.705  -3.763  1.00  0.00      C    H  
ATOM    623  CG2 ILE    26     -19.322 -35.755  -6.088  1.00  0.00      C    C  
ATOM    624 HG21 ILE    26     -20.372 -35.503  -6.071  1.00  0.00      C    H  
ATOM    625 HG22 ILE    26     -19.208 -36.810  -6.289  1.00  0.00      C    H  
ATOM    626 HG23 ILE    26     -18.827 -35.186  -6.861  1.00  0.00      C    H  
ATOM    627  CD1 ILE    26     -20.815 -34.676  -3.642  1.00  0.00      C    C  
ATOM    628 HD11 ILE    26     -21.463 -34.818  -2.790  1.00  0.00      C    H  
ATOM    629 HD12 ILE    26     -21.387 -34.785  -4.552  1.00  0.00      C    H  
ATOM    630 HD13 ILE    26     -20.382 -33.687  -3.605  1.00  0.00      C    H  
ATOM    631  C   ILE    26     -16.543 -36.192  -5.754  1.00  0.00      C    C  
ATOM    632  O   ILE    26     -16.499 -37.099  -6.583  1.00  0.00      C    O  
ATOM    633  N   PHE    27     -15.817 -35.085  -5.854  1.00  0.00      C    N  
ATOM    634  HN  PHE    27     -15.892 -34.397  -5.159  1.00  0.00      C    H  
ATOM    635  CA  PHE    27     -14.907 -34.874  -6.975  1.00  0.00      C    C  
ATOM    636  HA  PHE    27     -15.449 -35.027  -7.896  1.00  0.00      C    H  
ATOM    637  CB  PHE    27     -14.363 -33.445  -6.956  1.00  0.00      C    C  
ATOM    638  HB1 PHE    27     -13.370 -33.433  -7.377  1.00  0.00      C    H  
ATOM    639  HB2 PHE    27     -14.326 -33.089  -5.937  1.00  0.00      C    H  
ATOM    640  CG  PHE    27     -15.270 -32.551  -7.770  1.00  0.00      C    C  
ATOM    641  CD1 PHE    27     -16.555 -32.243  -7.310  1.00  0.00      C    C  
ATOM    642  HD1 PHE    27     -16.903 -32.650  -6.375  1.00  0.00      C    H  
ATOM    643  CD2 PHE    27     -14.821 -32.025  -8.987  1.00  0.00      C    C  
ATOM    644  HD2 PHE    27     -13.832 -32.263  -9.344  1.00  0.00      C    H  
ATOM    645  CE1 PHE    27     -17.389 -31.409  -8.063  1.00  0.00      C    C  
ATOM    646  HE1 PHE    27     -18.380 -31.172  -7.705  1.00  0.00      C    H  
ATOM    647  CE2 PHE    27     -15.656 -31.191  -9.741  1.00  0.00      C    C  
ATOM    648  HE2 PHE    27     -15.308 -30.786 -10.679  1.00  0.00      C    H  
ATOM    649  CZ  PHE    27     -16.939 -30.883  -9.279  1.00  0.00      C    C  
ATOM    650  HZ  PHE    27     -17.584 -30.240  -9.860  1.00  0.00      C    H  
ATOM    651  C   PHE    27     -13.752 -35.868  -6.916  1.00  0.00      C    C  
ATOM    652  O   PHE    27     -13.211 -36.269  -7.945  1.00  0.00      C    O  
ATOM    653  N   VAL    28     -13.377 -36.258  -5.703  1.00  0.00      C    N  
ATOM    654  HN  VAL    28     -13.841 -35.902  -4.917  1.00  0.00      C    H  
ATOM    655  CA  VAL    28     -12.283 -37.203  -5.522  1.00  0.00      C    C  
ATOM    656  HA  VAL    28     -11.443 -36.889  -6.122  1.00  0.00      C    H  
ATOM    657  CB  VAL    28     -11.859 -37.233  -4.052  1.00  0.00      C    C  
ATOM    658  HB  VAL    28     -12.716 -37.468  -3.436  1.00  0.00      C    H  
ATOM    659  CG1 VAL    28     -10.782 -38.299  -3.851  1.00  0.00      C    C  
ATOM    660 HG11 VAL    28     -10.280 -38.483  -4.790  1.00  0.00      C    H  
ATOM    661 HG12 VAL    28     -11.241 -39.213  -3.503  1.00  0.00      C    H  
ATOM    662 HG13 VAL    28     -10.066 -37.954  -3.122  1.00  0.00      C    H  
ATOM    663  CG2 VAL    28     -11.304 -35.864  -3.656  1.00  0.00      C    C  
ATOM    664 HG21 VAL    28     -11.752 -35.549  -2.725  1.00  0.00      C    H  
ATOM    665 HG22 VAL    28     -11.536 -35.145  -4.428  1.00  0.00      C    H  
ATOM    666 HG23 VAL    28     -10.232 -35.930  -3.537  1.00  0.00      C    H  
ATOM    667  C   VAL    28     -12.711 -38.601  -5.961  1.00  0.00      C    C  
ATOM    668  O   VAL    28     -11.882 -39.427  -6.342  1.00  0.00      C    O  
ATOM    669  N   LEU    29     -14.013 -38.859  -5.915  1.00  0.00      C    N  
ATOM    670  HN  LEU    29     -14.632 -38.165  -5.606  1.00  0.00      C    H  
ATOM    671  CA  LEU    29     -14.534 -40.160  -6.320  1.00  0.00      C    C  
ATOM    672  HA  LEU    29     -13.998 -40.933  -5.791  1.00  0.00      C    H  
ATOM    673  CB  LEU    29     -16.020 -40.264  -5.969  1.00  0.00      C    C  
ATOM    674  HB1 LEU    29     -16.561 -40.685  -6.802  1.00  0.00      C    H  
ATOM    675  HB2 LEU    29     -16.402 -39.277  -5.754  1.00  0.00      C    H  
ATOM    676  CG  LEU    29     -16.198 -41.152  -4.739  1.00  0.00      C    C  
ATOM    677  HG  LEU    29     -15.524 -40.826  -3.960  1.00  0.00      C    H  
ATOM    678  CD1 LEU    29     -17.641 -41.049  -4.241  1.00  0.00      C    C  
ATOM    679 HD11 LEU    29     -18.275 -40.694  -5.041  1.00  0.00      C    H  
ATOM    680 HD12 LEU    29     -17.688 -40.361  -3.412  1.00  0.00      C    H  
ATOM    681 HD13 LEU    29     -17.981 -42.024  -3.920  1.00  0.00      C    H  
ATOM    682  CD2 LEU    29     -15.890 -42.608  -5.107  1.00  0.00      C    C  
ATOM    683 HD21 LEU    29     -15.545 -42.659  -6.130  1.00  0.00      C    H  
ATOM    684 HD22 LEU    29     -16.784 -43.203  -4.999  1.00  0.00      C    H  
ATOM    685 HD23 LEU    29     -15.122 -42.990  -4.451  1.00  0.00      C    H  
ATOM    686  C   LEU    29     -14.348 -40.367  -7.818  1.00  0.00      C    C  
ATOM    687  O   LEU    29     -14.758 -39.532  -8.625  1.00  0.00      C    O  
ATOM    688  N   GLY    30     -13.728 -41.484  -8.184  1.00  0.00      C    N  
ATOM    689  HN  GLY    30     -13.424 -42.113  -7.496  1.00  0.00      C    H  
ATOM    690  CA  GLY    30     -13.491 -41.790  -9.589  1.00  0.00      C    C  
ATOM    691  HA1 GLY    30     -14.304 -41.396 -10.179  1.00  0.00      C    H  
ATOM    692  HA2 GLY    30     -13.448 -42.863  -9.717  1.00  0.00      C    H  
ATOM    693  C   GLY    30     -12.182 -41.173 -10.072  1.00  0.00      C    C  
ATOM    694  O   GLY    30     -11.793 -41.351 -11.228  1.00  0.00      C    O  
ATOM    695  N   ALA    31     -11.504 -40.448  -9.187  1.00  0.00      C    N  
ATOM    696  HN  ALA    31     -11.855 -40.337  -8.280  1.00  0.00      C    H  
ATOM    697  CA  ALA    31     -10.241 -39.815  -9.548  1.00  0.00      C    C  
ATOM    698  HA  ALA    31     -10.406 -39.149 -10.381  1.00  0.00      C    H  
ATOM    699  CB  ALA    31      -9.713 -39.007  -8.362  1.00  0.00      C    C  
ATOM    700  HB1 ALA    31     -10.288 -38.098  -8.261  1.00  0.00      C    H  
ATOM    701  HB2 ALA    31      -8.675 -38.764  -8.527  1.00  0.00      C    H  
ATOM    702  HB3 ALA    31      -9.807 -39.594  -7.459  1.00  0.00      C    H  
ATOM    703  C   ALA    31      -9.214 -40.869  -9.946  1.00  0.00      C    C  
ATOM    704  O   ALA    31      -8.921 -41.786  -9.177  1.00  0.00      C    O  
ATOM    705  N   GLU    32      -8.672 -40.733 -11.152  1.00  0.00      C    N  
ATOM    706  HN  GLU    32      -8.946 -39.985 -11.721  1.00  0.00      C    H  
ATOM    707  CA  GLU    32      -7.680 -41.683 -11.642  1.00  0.00      C    C  
ATOM    708  HA  GLU    32      -8.083 -42.681 -11.565  1.00  0.00      C    H  
ATOM    709  CB  GLU    32      -7.364 -41.392 -13.110  1.00  0.00      C    C  
ATOM    710  HB1 GLU    32      -6.897 -40.422 -13.191  1.00  0.00      C    H  
ATOM    711  HB2 GLU    32      -8.280 -41.399 -13.683  1.00  0.00      C    H  
ATOM    712  CG  GLU    32      -6.410 -42.459 -13.654  1.00  0.00      C    C  
ATOM    713  HG1 GLU    32      -6.867 -43.433 -13.550  1.00  0.00      C    H  
ATOM    714  HG2 GLU    32      -5.486 -42.436 -13.098  1.00  0.00      C    H  
ATOM    715  CD  GLU    32      -6.120 -42.196 -15.127  1.00  0.00      C    C  
ATOM    716  OE1 GLU    32      -5.839 -41.058 -15.462  1.00  0.00      C    O  
ATOM    717  OE2 GLU    32      -6.182 -43.140 -15.899  1.00  0.00      C    O1-
ATOM    718  C   GLU    32      -6.396 -41.601 -10.819  1.00  0.00      C    C  
ATOM    719  O   GLU    32      -5.809 -42.624 -10.467  1.00  0.00      C    O  
ATOM    720  N   ASP    33      -5.967 -40.377 -10.522  1.00  0.00      C    N  
ATOM    721  HN  ASP    33      -6.478 -39.600 -10.834  1.00  0.00      C    H  
ATOM    722  CA  ASP    33      -4.751 -40.165  -9.742  1.00  0.00      C    C  
ATOM    723  HA  ASP    33      -4.214 -41.099  -9.670  1.00  0.00      C    H  
ATOM    724  CB  ASP    33      -3.856 -39.141 -10.442  1.00  0.00      C    C  
ATOM    725  HB1 ASP    33      -3.622 -39.490 -11.436  1.00  0.00      C    H  
ATOM    726  HB2 ASP    33      -2.941 -39.021  -9.880  1.00  0.00      C    H  
ATOM    727  CG  ASP    33      -4.572 -37.798 -10.535  1.00  0.00      C    C  
ATOM    728  OD1 ASP    33      -5.735 -37.743 -10.172  1.00  0.00      C    O  
ATOM    729  OD2 ASP    33      -3.945 -36.844 -10.965  1.00  0.00      C    O1-
ATOM    730  C   ASP    33      -5.085 -39.679  -8.336  1.00  0.00      C    C  
ATOM    731  O   ASP    33      -4.207 -39.231  -7.599  1.00  0.00      C    O  
ATOM    732  N   GLY    34      -6.358 -39.773  -7.969  1.00  0.00      C    N  
ATOM    733  HN  GLY    34      -7.014 -40.140  -8.599  1.00  0.00      C    H  
ATOM    734  CA  GLY    34      -6.796 -39.343  -6.647  1.00  0.00      C    C  
ATOM    735  HA1 GLY    34      -6.008 -39.531  -5.934  1.00  0.00      C    H  
ATOM    736  HA2 GLY    34      -7.674 -39.904  -6.365  1.00  0.00      C    H  
ATOM    737  C   GLY    34      -7.125 -37.853  -6.641  1.00  0.00      C    C  
ATOM    738  O   GLY    34      -7.600 -37.321  -5.639  1.00  0.00      C    O  
ATOM    739  N   SER    35      -6.869 -37.190  -7.767  1.00  0.00      C    N  
ATOM    740  HN  SER    35      -6.491 -37.673  -8.531  1.00  0.00      C    H  
ATOM    741  CA  SER    35      -7.142 -35.761  -7.888  1.00  0.00      C    C  
ATOM    742  HA  SER    35      -7.698 -35.434  -7.023  1.00  0.00      C    H  
ATOM    743  CB  SER    35      -5.827 -34.981  -7.952  1.00  0.00      C    C  
ATOM    744  HB1 SER    35      -6.041 -33.925  -8.056  1.00  0.00      C    H  
ATOM    745  HB2 SER    35      -5.247 -35.311  -8.799  1.00  0.00      C    H  
ATOM    746  OG  SER    35      -5.089 -35.211  -6.759  1.00  0.00      C    O  
ATOM    747  HG  SER    35      -5.171 -34.433  -6.204  1.00  0.00      C    H  
ATOM    748  C   SER    35      -7.964 -35.476  -9.140  1.00  0.00      C    C  
ATOM    749  O   SER    35      -7.875 -36.199 -10.131  1.00  0.00      C    O  
ATOM    750  N   ILE    36      -8.763 -34.416  -9.087  1.00  0.00      C    N  
ATOM    751  HN  ILE    36      -8.792 -33.874  -8.271  1.00  0.00      C    H  
ATOM    752  CA  ILE    36      -9.593 -34.044 -10.225  1.00  0.00      C    C  
ATOM    753  HA  ILE    36     -10.454 -34.695 -10.261  1.00  0.00      C    H  
ATOM    754  CB  ILE    36     -10.073 -32.597 -10.068  1.00  0.00      C    C  
ATOM    755  HB  ILE    36     -10.720 -32.529  -9.207  1.00  0.00      C    H  
ATOM    756  CG1 ILE    36     -10.844 -32.168 -11.322  1.00  0.00      C    C  
ATOM    757 HG11 ILE    36     -11.610 -32.893 -11.539  1.00  0.00      C    H  
ATOM    758 HG12 ILE    36     -10.166 -32.095 -12.159  1.00  0.00      C    H  
ATOM    759  CG2 ILE    36      -8.872 -31.677  -9.868  1.00  0.00      C    C  
ATOM    760 HG21 ILE    36      -8.807 -30.985 -10.694  1.00  0.00      C    H  
ATOM    761 HG22 ILE    36      -7.969 -32.266  -9.819  1.00  0.00      C    H  
ATOM    762 HG23 ILE    36      -8.993 -31.126  -8.946  1.00  0.00      C    H  
ATOM    763  CD1 ILE    36     -11.492 -30.808 -11.089  1.00  0.00      C    C  
ATOM    764 HD11 ILE    36     -11.972 -30.487 -12.000  1.00  0.00      C    H  
ATOM    765 HD12 ILE    36     -10.735 -30.090 -10.806  1.00  0.00      C    H  
ATOM    766 HD13 ILE    36     -12.227 -30.887 -10.304  1.00  0.00      C    H  
ATOM    767  C   ILE    36      -8.808 -34.183 -11.525  1.00  0.00      C    C  
ATOM    768  O   ILE    36      -7.635 -33.821 -11.595  1.00  0.00      C    O  
ATOM    769  N   SER    37      -9.467 -34.709 -12.553  1.00  0.00      C    N  
ATOM    770  HN  SER    37     -10.402 -34.979 -12.436  1.00  0.00      C    H  
ATOM    771  CA  SER    37      -8.824 -34.890 -13.848  1.00  0.00      C    C  
ATOM    772  HA  SER    37      -7.976 -34.226 -13.915  1.00  0.00      C    H  
ATOM    773  CB  SER    37      -8.334 -36.330 -13.996  1.00  0.00      C    C  
ATOM    774  HB1 SER    37      -9.187 -36.991 -14.083  1.00  0.00      C    H  
ATOM    775  HB2 SER    37      -7.757 -36.606 -13.130  1.00  0.00      C    H  
ATOM    776  OG  SER    37      -7.518 -36.430 -15.155  1.00  0.00      C    O  
ATOM    777  HG  SER    37      -7.144 -35.564 -15.330  1.00  0.00      C    H  
ATOM    778  C   SER    37      -9.796 -34.565 -14.976  1.00  0.00      C    C  
ATOM    779  O   SER    37     -10.854 -33.979 -14.743  1.00  0.00      C    O  
ATOM    780  N   THR    38      -9.431 -34.946 -16.196  1.00  0.00      C    N  
ATOM    781  HN  THR    38      -8.577 -35.410 -16.323  1.00  0.00      C    H  
ATOM    782  CA  THR    38     -10.282 -34.685 -17.349  1.00  0.00      C    C  
ATOM    783  HA  THR    38     -10.534 -33.636 -17.372  1.00  0.00      C    H  
ATOM    784  CB  THR    38      -9.536 -35.044 -18.638  1.00  0.00      C    C  
ATOM    785  HB  THR    38     -10.170 -34.853 -19.490  1.00  0.00      C    H  
ATOM    786  OG1 THR    38      -9.179 -36.419 -18.609  1.00  0.00      C    O  
ATOM    787  HG1 THR    38      -9.984 -36.936 -18.684  1.00  0.00      C    H  
ATOM    788  CG2 THR    38      -8.270 -34.192 -18.751  1.00  0.00      C    C  
ATOM    789 HG21 THR    38      -8.237 -33.721 -19.722  1.00  0.00      C    H  
ATOM    790 HG22 THR    38      -7.400 -34.822 -18.628  1.00  0.00      C    H  
ATOM    791 HG23 THR    38      -8.276 -33.434 -17.983  1.00  0.00      C    H  
ATOM    792  C   THR    38     -11.564 -35.501 -17.258  1.00  0.00      C    C  
ATOM    793  O   THR    38     -12.641 -35.024 -17.610  1.00  0.00      C    O  
ATOM    794  N   LYS    39     -11.444 -36.733 -16.779  1.00  0.00      C    N  
ATOM    795  HN  LYS    39     -10.563 -37.064 -16.507  1.00  0.00      C    H  
ATOM    796  CA  LYS    39     -12.608 -37.595 -16.647  1.00  0.00      C    C  
ATOM    797  HA  LYS    39     -13.122 -37.644 -17.590  1.00  0.00      C    H  
ATOM    798  CB  LYS    39     -12.162 -39.003 -16.249  1.00  0.00      C    C  
ATOM    799  HB1 LYS    39     -13.028 -39.593 -15.987  1.00  0.00      C    H  
ATOM    800  HB2 LYS    39     -11.501 -38.937 -15.394  1.00  0.00      C    H  
ATOM    801  CG  LYS    39     -11.420 -39.666 -17.418  1.00  0.00      C    C  
ATOM    802  HG1 LYS    39     -10.765 -40.436 -17.037  1.00  0.00      C    H  
ATOM    803  HG2 LYS    39     -10.831 -38.919 -17.930  1.00  0.00      C    H  
ATOM    804  CD  LYS    39     -12.415 -40.288 -18.411  1.00  0.00      C    C  
ATOM    805  HD1 LYS    39     -12.929 -39.508 -18.949  1.00  0.00      C    H  
ATOM    806  HD2 LYS    39     -13.132 -40.897 -17.881  1.00  0.00      C    H  
ATOM    807  CE  LYS    39     -11.657 -41.162 -19.408  1.00  0.00      C    C  
ATOM    808  HE1 LYS    39     -12.362 -41.635 -20.075  1.00  0.00      C    H  
ATOM    809  HE2 LYS    39     -11.104 -41.919 -18.873  1.00  0.00      C    H  
ATOM    810  NZ  LYS    39     -10.715 -40.322 -20.197  1.00  0.00      C    N1+
ATOM    811  HZ1 LYS    39      -9.762 -40.394 -19.788  1.00  0.00      C    H  
ATOM    812  HZ2 LYS    39     -11.031 -39.331 -20.173  1.00  0.00      C    H  
ATOM    813  HZ3 LYS    39     -10.694 -40.657 -21.180  1.00  0.00      C    H  
ATOM    814  C   LYS    39     -13.563 -37.053 -15.592  1.00  0.00      C    C  
ATOM    815  O   LYS    39     -14.777 -37.060 -15.779  1.00  0.00      C    O  
ATOM    816  N   GLU    40     -13.010 -36.589 -14.480  1.00  0.00      C    N  
ATOM    817  HN  GLU    40     -12.036 -36.610 -14.375  1.00  0.00      C    H  
ATOM    818  CA  GLU    40     -13.840 -36.060 -13.406  1.00  0.00      C    C  
ATOM    819  HA  GLU    40     -14.565 -36.810 -13.131  1.00  0.00      C    H  
ATOM    820  CB  GLU    40     -12.958 -35.742 -12.190  1.00  0.00      C    C  
ATOM    821  HB1 GLU    40     -12.293 -34.928 -12.438  1.00  0.00      C    H  
ATOM    822  HB2 GLU    40     -12.376 -36.613 -11.930  1.00  0.00      C    H  
ATOM    823  CG  GLU    40     -13.828 -35.337 -10.994  1.00  0.00      C    C  
ATOM    824  HG1 GLU    40     -14.446 -34.494 -11.266  1.00  0.00      C    H  
ATOM    825  HG2 GLU    40     -13.190 -35.061 -10.164  1.00  0.00      C    H  
ATOM    826  CD  GLU    40     -14.719 -36.503 -10.581  1.00  0.00      C    C  
ATOM    827  OE1 GLU    40     -15.822 -36.591 -11.096  1.00  0.00      C    O  
ATOM    828  OE2 GLU    40     -14.283 -37.300  -9.766  1.00  0.00      C    O1-
ATOM    829  C   GLU    40     -14.572 -34.798 -13.857  1.00  0.00      C    C  
ATOM    830  O   GLU    40     -15.792 -34.666 -13.686  1.00  0.00      C    O  
ATOM    831  N   LEU    41     -13.818 -33.870 -14.435  1.00  0.00      C    N  
ATOM    832  HN  LEU    41     -12.859 -34.031 -14.548  1.00  0.00      C    H  
ATOM    833  CA  LEU    41     -14.393 -32.620 -14.901  1.00  0.00      C    C  
ATOM    834  HA  LEU    41     -14.960 -32.184 -14.096  1.00  0.00      C    H  
ATOM    835  CB  LEU    41     -13.284 -31.652 -15.327  1.00  0.00      C    C  
ATOM    836  HB1 LEU    41     -12.841 -32.011 -16.246  1.00  0.00      C    H  
ATOM    837  HB2 LEU    41     -12.526 -31.606 -14.558  1.00  0.00      C    H  
ATOM    838  CG  LEU    41     -13.881 -30.255 -15.564  1.00  0.00      C    C  
ATOM    839  HG  LEU    41     -14.689 -30.332 -16.275  1.00  0.00      C    H  
ATOM    840  CD1 LEU    41     -14.423 -29.682 -14.244  1.00  0.00      C    C  
ATOM    841 HD11 LEU    41     -14.235 -28.618 -14.208  1.00  0.00      C    H  
ATOM    842 HD12 LEU    41     -13.933 -30.162 -13.408  1.00  0.00      C    H  
ATOM    843 HD13 LEU    41     -15.488 -29.860 -14.183  1.00  0.00      C    H  
ATOM    844  CD2 LEU    41     -12.805 -29.312 -16.112  1.00  0.00      C    C  
ATOM    845 HD21 LEU    41     -12.502 -28.624 -15.336  1.00  0.00      C    H  
ATOM    846 HD22 LEU    41     -13.208 -28.756 -16.945  1.00  0.00      C    H  
ATOM    847 HD23 LEU    41     -11.949 -29.884 -16.439  1.00  0.00      C    H  
ATOM    848  C   LEU    41     -15.328 -32.898 -16.072  1.00  0.00      C    C  
ATOM    849  O   LEU    41     -16.388 -32.303 -16.203  1.00  0.00      C    O  
ATOM    850  N   GLY    42     -14.921 -33.815 -16.929  1.00  0.00      C    N  
ATOM    851  HN  GLY    42     -14.062 -34.269 -16.787  1.00  0.00      C    H  
ATOM    852  CA  GLY    42     -15.732 -34.173 -18.077  1.00  0.00      C    C  
ATOM    853  HA1 GLY    42     -15.190 -34.868 -18.698  1.00  0.00      C    H  
ATOM    854  HA2 GLY    42     -15.949 -33.279 -18.645  1.00  0.00      C    H  
ATOM    855  C   GLY    42     -17.040 -34.819 -17.626  1.00  0.00      C    C  
ATOM    856  O   GLY    42     -18.074 -34.674 -18.276  1.00  0.00      C    O  
ATOM    857  N   LYS    43     -16.979 -35.564 -16.521  1.00  0.00      C    N  
ATOM    858  HN  LYS    43     -16.125 -35.663 -16.053  1.00  0.00      C    H  
ATOM    859  CA  LYS    43     -18.158 -36.261 -16.014  1.00  0.00      C    C  
ATOM    860  HA  LYS    43     -18.506 -36.959 -16.758  1.00  0.00      C    H  
ATOM    861  CB  LYS    43     -17.785 -37.030 -14.742  1.00  0.00      C    C  
ATOM    862  HB1 LYS    43     -17.554 -36.328 -13.953  1.00  0.00      C    H  
ATOM    863  HB2 LYS    43     -16.924 -37.652 -14.934  1.00  0.00      C    H  
ATOM    864  CG  LYS    43     -18.963 -37.904 -14.306  1.00  0.00      C    C  
ATOM    865  HG1 LYS    43     -19.184 -38.619 -15.085  1.00  0.00      C    H  
ATOM    866  HG2 LYS    43     -19.829 -37.284 -14.129  1.00  0.00      C    H  
ATOM    867  CD  LYS    43     -18.599 -38.653 -13.022  1.00  0.00      C    C  
ATOM    868  HD1 LYS    43     -18.432 -37.944 -12.226  1.00  0.00      C    H  
ATOM    869  HD2 LYS    43     -17.700 -39.231 -13.184  1.00  0.00      C    H  
ATOM    870  CE  LYS    43     -19.746 -39.589 -12.635  1.00  0.00      C    C  
ATOM    871  HE1 LYS    43     -20.675 -39.036 -12.631  1.00  0.00      C    H  
ATOM    872  HE2 LYS    43     -19.565 -39.995 -11.650  1.00  0.00      C    H  
ATOM    873  NZ  LYS    43     -19.834 -40.700 -13.624  1.00  0.00      C    N1+
ATOM    874  HZ1 LYS    43     -20.791 -40.735 -14.026  1.00  0.00      C    H  
ATOM    875  HZ2 LYS    43     -19.623 -41.603 -13.150  1.00  0.00      C    H  
ATOM    876  HZ3 LYS    43     -19.146 -40.541 -14.387  1.00  0.00      C    H  
ATOM    877  C   LYS    43     -19.275 -35.266 -15.686  1.00  0.00      C    C  
ATOM    878  O   LYS    43     -20.426 -35.436 -16.104  1.00  0.00      C    O  
ATOM    879  N   VAL    44     -18.927 -34.215 -14.949  1.00  0.00      C    N  
ATOM    880  HN  VAL    44     -17.992 -34.120 -14.647  1.00  0.00      C    H  
ATOM    881  CA  VAL    44     -19.915 -33.200 -14.592  1.00  0.00      C    C  
ATOM    882  HA  VAL    44     -20.765 -33.690 -14.139  1.00  0.00      C    H  
ATOM    883  CB  VAL    44     -19.324 -32.217 -13.578  1.00  0.00      C    C  
ATOM    884  HB  VAL    44     -19.162 -32.718 -12.635  1.00  0.00      C    H  
ATOM    885  CG1 VAL    44     -18.001 -31.683 -14.104  1.00  0.00      C    C  
ATOM    886 HG11 VAL    44     -17.642 -30.902 -13.451  1.00  0.00      C    H  
ATOM    887 HG12 VAL    44     -18.144 -31.289 -15.098  1.00  0.00      C    H  
ATOM    888 HG13 VAL    44     -17.286 -32.489 -14.129  1.00  0.00      C    H  
ATOM    889  CG2 VAL    44     -20.288 -31.048 -13.380  1.00  0.00      C    C  
ATOM    890 HG21 VAL    44     -21.297 -31.374 -13.587  1.00  0.00      C    H  
ATOM    891 HG22 VAL    44     -20.023 -30.246 -14.052  1.00  0.00      C    H  
ATOM    892 HG23 VAL    44     -20.225 -30.698 -12.360  1.00  0.00      C    H  
ATOM    893  C   VAL    44     -20.391 -32.457 -15.837  1.00  0.00      C    C  
ATOM    894  O   VAL    44     -21.548 -32.050 -15.926  1.00  0.00      C    O  
ATOM    895  N   MET    45     -19.494 -32.293 -16.804  1.00  0.00      C    N  
ATOM    896  HN  MET    45     -18.588 -32.645 -16.686  1.00  0.00      C    H  
ATOM    897  CA  MET    45     -19.841 -31.609 -18.045  1.00  0.00      C    C  
ATOM    898  HA  MET    45     -20.216 -30.625 -17.807  1.00  0.00      C    H  
ATOM    899  CB  MET    45     -18.596 -31.465 -18.921  1.00  0.00      C    C  
ATOM    900  HB1 MET    45     -18.890 -31.164 -19.916  1.00  0.00      C    H  
ATOM    901  HB2 MET    45     -18.083 -32.414 -18.969  1.00  0.00      C    H  
ATOM    902  CG  MET    45     -17.664 -30.409 -18.323  1.00  0.00      C    C  
ATOM    903  HG1 MET    45     -16.697 -30.465 -18.801  1.00  0.00      C    H  
ATOM    904  HG2 MET    45     -17.553 -30.583 -17.263  1.00  0.00      C    H  
ATOM    905  SD  MET    45     -18.375 -28.765 -18.589  1.00  0.00      C    S  
ATOM    906  CE  MET    45     -17.176 -27.835 -17.605  1.00  0.00      C    C  
ATOM    907  HE1 MET    45     -17.330 -28.051 -16.556  1.00  0.00      C    H  
ATOM    908  HE2 MET    45     -17.311 -26.780 -17.775  1.00  0.00      C    H  
ATOM    909  HE3 MET    45     -16.174 -28.120 -17.894  1.00  0.00      C    H  
ATOM    910  C   MET    45     -20.916 -32.380 -18.801  1.00  0.00      C    C  
ATOM    911  O   MET    45     -21.849 -31.788 -19.344  1.00  0.00      C    O  
ATOM    912  N   ARG    46     -20.783 -33.705 -18.827  1.00  0.00      C    N  
ATOM    913  HN  ARG    46     -20.021 -34.122 -18.373  1.00  0.00      C    H  
ATOM    914  CA  ARG    46     -21.754 -34.544 -19.519  1.00  0.00      C    C  
ATOM    915  HA  ARG    46     -21.815 -34.235 -20.551  1.00  0.00      C    H  
ATOM    916  CB  ARG    46     -21.312 -36.010 -19.465  1.00  0.00      C    C  
ATOM    917  HB1 ARG    46     -22.122 -36.642 -19.790  1.00  0.00      C    H  
ATOM    918  HB2 ARG    46     -21.040 -36.264 -18.451  1.00  0.00      C    H  
ATOM    919  CG  ARG    46     -20.104 -36.215 -20.384  1.00  0.00      C    C  
ATOM    920  HG1 ARG    46     -19.286 -35.595 -20.053  1.00  0.00      C    H  
ATOM    921  HG2 ARG    46     -20.375 -35.946 -21.396  1.00  0.00      C    H  
ATOM    922  CD  ARG    46     -19.679 -37.683 -20.350  1.00  0.00      C    C  
ATOM    923  HD1 ARG    46     -20.141 -38.171 -19.503  1.00  0.00      C    H  
ATOM    924  HD2 ARG    46     -18.604 -37.741 -20.251  1.00  0.00      C    H  
ATOM    925  NE  ARG    46     -20.088 -38.351 -21.581  1.00  0.00      C    N  
ATOM    926  HE  ARG    46     -19.479 -38.350 -22.349  1.00  0.00      C    H  
ATOM    927  CZ  ARG    46     -21.262 -38.965 -21.685  1.00  0.00      C    C  
ATOM    928  NH1 ARG    46     -21.588 -39.557 -22.803  1.00  0.00      C    N1+
ATOM    929 HH11 ARG    46     -20.955 -39.548 -23.577  1.00  0.00      C    H  
ATOM    930 HH12 ARG    46     -22.473 -40.015 -22.886  1.00  0.00      C    H  
ATOM    931  NH2 ARG    46     -22.095 -38.971 -20.681  1.00  0.00      C    N  
ATOM    932 HH21 ARG    46     -21.853 -38.512 -19.827  1.00  0.00      C    H  
ATOM    933 HH22 ARG    46     -22.978 -39.432 -20.767  1.00  0.00      C    H  
ATOM    934  C   ARG    46     -23.126 -34.396 -18.875  1.00  0.00      C    C  
ATOM    935  O   ARG    46     -24.141 -34.313 -19.562  1.00  0.00      C    O  
ATOM    936  N   MET    47     -23.146 -34.345 -17.549  1.00  0.00      C    N  
ATOM    937  HN  MET    47     -22.299 -34.407 -17.048  1.00  0.00      C    H  
ATOM    938  CA  MET    47     -24.405 -34.190 -16.825  1.00  0.00      C    C  
ATOM    939  HA  MET    47     -25.063 -35.001 -17.101  1.00  0.00      C    H  
ATOM    940  CB  MET    47     -24.159 -34.255 -15.317  1.00  0.00      C    C  
ATOM    941  HB1 MET    47     -23.469 -33.474 -15.031  1.00  0.00      C    H  
ATOM    942  HB2 MET    47     -23.740 -35.218 -15.063  1.00  0.00      C    H  
ATOM    943  CG  MET    47     -25.482 -34.059 -14.576  1.00  0.00      C    C  
ATOM    944  HG1 MET    47     -26.290 -34.471 -15.161  1.00  0.00      C    H  
ATOM    945  HG2 MET    47     -25.652 -33.003 -14.424  1.00  0.00      C    H  
ATOM    946  SD  MET    47     -25.409 -34.889 -12.969  1.00  0.00      C    S  
ATOM    947  CE  MET    47     -24.126 -33.853 -12.224  1.00  0.00      C    C  
ATOM    948  HE1 MET    47     -24.382 -32.812 -12.361  1.00  0.00      C    H  
ATOM    949  HE2 MET    47     -23.179 -34.056 -12.696  1.00  0.00      C    H  
ATOM    950  HE3 MET    47     -24.056 -34.077 -11.169  1.00  0.00      C    H  
ATOM    951  C   MET    47     -25.080 -32.872 -17.194  1.00  0.00      C    C  
ATOM    952  O   MET    47     -26.295 -32.814 -17.376  1.00  0.00      C    O  
ATOM    953  N   LEU    48     -24.280 -31.821 -17.305  1.00  0.00      C    N  
ATOM    954  HN  LEU    48     -23.320 -31.931 -17.149  1.00  0.00      C    H  
ATOM    955  CA  LEU    48     -24.801 -30.504 -17.650  1.00  0.00      C    C  
ATOM    956  HA  LEU    48     -25.611 -30.262 -16.981  1.00  0.00      C    H  
ATOM    957  CB  LEU    48     -23.701 -29.453 -17.502  1.00  0.00      C    C  
ATOM    958  HB1 LEU    48     -24.037 -28.511 -17.911  1.00  0.00      C    H  
ATOM    959  HB2 LEU    48     -22.821 -29.782 -18.039  1.00  0.00      C    H  
ATOM    960  CG  LEU    48     -23.354 -29.279 -16.017  1.00  0.00      C    C  
ATOM    961  HG  LEU    48     -23.154 -30.249 -15.589  1.00  0.00      C    H  
ATOM    962  CD1 LEU    48     -22.108 -28.403 -15.882  1.00  0.00      C    C  
ATOM    963 HD11 LEU    48     -22.133 -27.885 -14.936  1.00  0.00      C    H  
ATOM    964 HD12 LEU    48     -22.083 -27.682 -16.686  1.00  0.00      C    H  
ATOM    965 HD13 LEU    48     -21.226 -29.025 -15.931  1.00  0.00      C    H  
ATOM    966  CD2 LEU    48     -24.522 -28.621 -15.264  1.00  0.00      C    C  
ATOM    967 HD21 LEU    48     -25.027 -29.365 -14.665  1.00  0.00      C    H  
ATOM    968 HD22 LEU    48     -25.222 -28.191 -15.966  1.00  0.00      C    H  
ATOM    969 HD23 LEU    48     -24.138 -27.843 -14.619  1.00  0.00      C    H  
ATOM    970  C   LEU    48     -25.327 -30.498 -19.081  1.00  0.00      C    C  
ATOM    971  O   LEU    48     -26.005 -29.560 -19.498  1.00  0.00      C    O  
ATOM    972  N   GLY    49     -25.004 -31.548 -19.829  1.00  0.00      C    N  
ATOM    973  HN  GLY    49     -24.460 -32.265 -19.445  1.00  0.00      C    H  
ATOM    974  CA  GLY    49     -25.444 -31.651 -21.213  1.00  0.00      C    C  
ATOM    975  HA1 GLY    49     -26.324 -31.039 -21.351  1.00  0.00      C    H  
ATOM    976  HA2 GLY    49     -25.689 -32.680 -21.432  1.00  0.00      C    H  
ATOM    977  C   GLY    49     -24.355 -31.178 -22.168  1.00  0.00      C    C  
ATOM    978  O   GLY    49     -24.580 -31.064 -23.373  1.00  0.00      C    O  
ATOM    979  N   GLN    50     -23.173 -30.909 -21.624  1.00  0.00      C    N  
ATOM    980  HN  GLN    50     -23.049 -31.022 -20.658  1.00  0.00      C    H  
ATOM    981  CA  GLN    50     -22.053 -30.454 -22.440  1.00  0.00      C    C  
ATOM    982  HA  GLN    50     -22.435 -30.048 -23.363  1.00  0.00      C    H  
ATOM    983  CB  GLN    50     -21.278 -29.361 -21.702  1.00  0.00      C    C  
ATOM    984  HB1 GLN    50     -20.444 -29.040 -22.308  1.00  0.00      C    H  
ATOM    985  HB2 GLN    50     -20.913 -29.751 -20.762  1.00  0.00      C    H  
ATOM    986  CG  GLN    50     -22.201 -28.171 -21.439  1.00  0.00      C    C  
ATOM    987  HG1 GLN    50     -23.022 -28.486 -20.811  1.00  0.00      C    H  
ATOM    988  HG2 GLN    50     -22.589 -27.803 -22.377  1.00  0.00      C    H  
ATOM    989  CD  GLN    50     -21.430 -27.059 -20.737  1.00  0.00      C    C  
ATOM    990  OE1 GLN    50     -21.350 -27.034 -19.509  1.00  0.00      C    O  
ATOM    991  NE2 GLN    50     -20.853 -26.130 -21.450  1.00  0.00      C    N  
ATOM    992 HE21 GLN    50     -20.919 -26.153 -22.427  1.00  0.00      C    H  
ATOM    993 HE22 GLN    50     -20.356 -25.411 -21.009  1.00  0.00      C    H  
ATOM    994  C   GLN    50     -21.120 -31.618 -22.757  1.00  0.00      C    C  
ATOM    995  O   GLN    50     -20.986 -32.549 -21.963  1.00  0.00      C    O  
ATOM    996  N   ASN    51     -20.477 -31.558 -23.921  1.00  0.00      C    N  
ATOM    997  HN  ASN    51     -20.623 -30.791 -24.512  1.00  0.00      C    H  
ATOM    998  CA  ASN    51     -19.557 -32.614 -24.329  1.00  0.00      C    C  
ATOM    999  HA  ASN    51     -19.353 -33.254 -23.487  1.00  0.00      C    H  
ATOM   1000  CB  ASN    51     -20.192 -33.455 -25.437  1.00  0.00      C    C  
ATOM   1001  HB1 ASN    51     -20.226 -32.881 -26.352  1.00  0.00      C    H  
ATOM   1002  HB2 ASN    51     -21.196 -33.727 -25.147  1.00  0.00      C    H  
ATOM   1003  CG  ASN    51     -19.367 -34.718 -25.660  1.00  0.00      C    C  
ATOM   1004  OD1 ASN    51     -18.296 -34.664 -26.264  1.00  0.00      C    O  
ATOM   1005  ND2 ASN    51     -19.802 -35.859 -25.197  1.00  0.00      C    N  
ATOM   1006 HD21 ASN    51     -20.653 -35.898 -24.710  1.00  0.00      C    H  
ATOM   1007 HD22 ASN    51     -19.278 -36.676 -25.335  1.00  0.00      C    H  
ATOM   1008  C   ASN    51     -18.247 -32.007 -24.832  1.00  0.00      C    C  
ATOM   1009  O   ASN    51     -17.961 -32.033 -26.031  1.00  0.00      C    O  
ATOM   1010  N   PRO    52     -17.456 -31.456 -23.942  1.00  0.00      C    N  
ATOM   1011  CA  PRO    52     -16.154 -30.821 -24.303  1.00  0.00      C    C  
ATOM   1012  HA  PRO    52     -16.293 -30.134 -25.121  1.00  0.00      C    H  
ATOM   1013  CB  PRO    52     -15.772 -30.041 -23.048  1.00  0.00      C    C  
ATOM   1014  HB1 PRO    52     -16.114 -29.022 -23.122  1.00  0.00      C    H  
ATOM   1015  HB2 PRO    52     -14.700 -30.071 -22.906  1.00  0.00      C    H  
ATOM   1016  CG  PRO    52     -16.461 -30.733 -21.921  1.00  0.00      C    C  
ATOM   1017  HG1 PRO    52     -16.739 -30.015 -21.165  1.00  0.00      C    H  
ATOM   1018  HG2 PRO    52     -15.814 -31.488 -21.499  1.00  0.00      C    H  
ATOM   1019  CD  PRO    52     -17.716 -31.377 -22.492  1.00  0.00      C    C  
ATOM   1020  HD2 PRO    52     -17.842 -32.363 -22.067  1.00  0.00      C    H  
ATOM   1021  HD1 PRO    52     -18.580 -30.764 -22.299  1.00  0.00      C    H  
ATOM   1022  C   PRO    52     -15.091 -31.841 -24.668  1.00  0.00      C    C  
ATOM   1023  O   PRO    52     -15.072 -32.953 -24.138  1.00  0.00      C    O  
ATOM   1024  N   THR    53     -14.212 -31.462 -25.586  1.00  0.00      C    N  
ATOM   1025  HN  THR    53     -14.278 -30.565 -25.987  1.00  0.00      C    H  
ATOM   1026  CA  THR    53     -13.167 -32.372 -26.012  1.00  0.00      C    C  
ATOM   1027  HA  THR    53     -13.632 -33.316 -26.218  1.00  0.00      C    H  
ATOM   1028  CB  THR    53     -12.514 -31.861 -27.297  1.00  0.00      C    C  
ATOM   1029  HB  THR    53     -11.715 -32.526 -27.579  1.00  0.00      C    H  
ATOM   1030  OG1 THR    53     -11.986 -30.562 -27.079  1.00  0.00      C    O  
ATOM   1031  HG1 THR    53     -11.838 -30.461 -26.137  1.00  0.00      C    H  
ATOM   1032  CG2 THR    53     -13.552 -31.832 -28.412  1.00  0.00      C    C  
ATOM   1033 HG21 THR    53     -13.431 -32.712 -29.027  1.00  0.00      C    H  
ATOM   1034 HG22 THR    53     -13.418 -30.946 -29.014  1.00  0.00      C    H  
ATOM   1035 HG23 THR    53     -14.540 -31.830 -27.978  1.00  0.00      C    H  
ATOM   1036  C   THR    53     -12.099 -32.533 -24.921  1.00  0.00      C    C  
ATOM   1037  O   THR    53     -11.881 -31.615 -24.124  1.00  0.00      C    O  
ATOM   1038  N   PRO    54     -11.417 -33.658 -24.875  1.00  0.00      C    N  
ATOM   1039  CA  PRO    54     -10.337 -33.895 -23.865  1.00  0.00      C    C  
ATOM   1040  HA  PRO    54     -10.758 -34.043 -22.883  1.00  0.00      C    H  
ATOM   1041  CB  PRO    54      -9.678 -35.192 -24.344  1.00  0.00      C    C  
ATOM   1042  HB1 PRO    54      -9.378 -35.795 -23.500  1.00  0.00      C    H  
ATOM   1043  HB2 PRO    54      -8.828 -34.972 -24.971  1.00  0.00      C    H  
ATOM   1044  CG  PRO    54     -10.726 -35.905 -25.122  1.00  0.00      C    C  
ATOM   1045  HG1 PRO    54     -11.324 -36.522 -24.470  1.00  0.00      C    H  
ATOM   1046  HG2 PRO    54     -10.271 -36.507 -25.893  1.00  0.00      C    H  
ATOM   1047  CD  PRO    54     -11.600 -34.838 -25.754  1.00  0.00      C    C  
ATOM   1048  HD2 PRO    54     -11.276 -34.633 -26.763  1.00  0.00      C    H  
ATOM   1049  HD1 PRO    54     -12.624 -35.168 -25.738  1.00  0.00      C    H  
ATOM   1050  C   PRO    54      -9.311 -32.757 -23.842  1.00  0.00      C    C  
ATOM   1051  O   PRO    54      -8.803 -32.384 -22.784  1.00  0.00      C    O  
ATOM   1052  N   GLU    55      -9.007 -32.214 -25.016  1.00  0.00      C    N  
ATOM   1053  HN  GLU    55      -9.437 -32.551 -25.829  1.00  0.00      C    H  
ATOM   1054  CA  GLU    55      -8.038 -31.124 -25.116  1.00  0.00      C    C  
ATOM   1055  HA  GLU    55      -7.109 -31.437 -24.667  1.00  0.00      C    H  
ATOM   1056  CB  GLU    55      -7.791 -30.785 -26.588  1.00  0.00      C    C  
ATOM   1057  HB1 GLU    55      -7.220 -29.870 -26.655  1.00  0.00      C    H  
ATOM   1058  HB2 GLU    55      -8.737 -30.656 -27.091  1.00  0.00      C    H  
ATOM   1059  CG  GLU    55      -7.009 -31.921 -27.253  1.00  0.00      C    C  
ATOM   1060  HG1 GLU    55      -6.150 -32.172 -26.650  1.00  0.00      C    H  
ATOM   1061  HG2 GLU    55      -6.678 -31.599 -28.231  1.00  0.00      C    H  
ATOM   1062  CD  GLU    55      -7.902 -33.147 -27.402  1.00  0.00      C    C  
ATOM   1063  OE1 GLU    55      -9.108 -32.975 -27.444  1.00  0.00      C    O  
ATOM   1064  OE2 GLU    55      -7.365 -34.241 -27.468  1.00  0.00      C    O1-
ATOM   1065  C   GLU    55      -8.542 -29.882 -24.388  1.00  0.00      C    C  
ATOM   1066  O   GLU    55      -7.775 -29.186 -23.724  1.00  0.00      C    O  
ATOM   1067  N   GLU    56      -9.835 -29.609 -24.518  1.00  0.00      C    N  
ATOM   1068  HN  GLU    56     -10.400 -30.200 -25.059  1.00  0.00      C    H  
ATOM   1069  CA  GLU    56     -10.429 -28.447 -23.870  1.00  0.00      C    C  
ATOM   1070  HA  GLU    56      -9.912 -27.557 -24.197  1.00  0.00      C    H  
ATOM   1071  CB  GLU    56     -11.905 -28.336 -24.263  1.00  0.00      C    C  
ATOM   1072  HB1 GLU    56     -12.386 -27.592 -23.645  1.00  0.00      C    H  
ATOM   1073  HB2 GLU    56     -12.389 -29.290 -24.120  1.00  0.00      C    H  
ATOM   1074  CG  GLU    56     -12.016 -27.920 -25.733  1.00  0.00      C    C  
ATOM   1075  HG1 GLU    56     -12.832 -28.453 -26.197  1.00  0.00      C    H  
ATOM   1076  HG2 GLU    56     -11.094 -28.165 -26.241  1.00  0.00      C    H  
ATOM   1077  CD  GLU    56     -12.266 -26.421 -25.839  1.00  0.00      C    C  
ATOM   1078  OE1 GLU    56     -13.357 -25.997 -25.492  1.00  0.00      C    O  
ATOM   1079  OE2 GLU    56     -11.367 -25.717 -26.270  1.00  0.00      C    O1-
ATOM   1080  C   GLU    56     -10.307 -28.565 -22.355  1.00  0.00      C    C  
ATOM   1081  O   GLU    56     -10.020 -27.587 -21.667  1.00  0.00      C    O  
ATOM   1082  N   LEU    57     -10.530 -29.770 -21.844  1.00  0.00      C    N  
ATOM   1083  HN  LEU    57     -10.755 -30.516 -22.444  1.00  0.00      C    H  
ATOM   1084  CA  LEU    57     -10.446 -30.000 -20.406  1.00  0.00      C    C  
ATOM   1085  HA  LEU    57     -11.058 -29.274 -19.897  1.00  0.00      C    H  
ATOM   1086  CB  LEU    57     -10.954 -31.406 -20.073  1.00  0.00      C    C  
ATOM   1087  HB1 LEU    57     -10.850 -31.587 -19.014  1.00  0.00      C    H  
ATOM   1088  HB2 LEU    57     -10.374 -32.134 -20.621  1.00  0.00      C    H  
ATOM   1089  CG  LEU    57     -12.431 -31.528 -20.471  1.00  0.00      C    C  
ATOM   1090  HG  LEU    57     -12.533 -31.309 -21.523  1.00  0.00      C    H  
ATOM   1091  CD1 LEU    57     -12.916 -32.955 -20.208  1.00  0.00      C    C  
ATOM   1092 HD11 LEU    57     -12.379 -33.370 -19.367  1.00  0.00      C    H  
ATOM   1093 HD12 LEU    57     -12.738 -33.562 -21.083  1.00  0.00      C    H  
ATOM   1094 HD13 LEU    57     -13.973 -32.940 -19.988  1.00  0.00      C    H  
ATOM   1095  CD2 LEU    57     -13.284 -30.545 -19.661  1.00  0.00      C    C  
ATOM   1096 HD21 LEU    57     -14.271 -30.960 -19.515  1.00  0.00      C    H  
ATOM   1097 HD22 LEU    57     -13.362 -29.612 -20.200  1.00  0.00      C    H  
ATOM   1098 HD23 LEU    57     -12.821 -30.367 -18.701  1.00  0.00      C    H  
ATOM   1099  C   LEU    57      -9.009 -29.851 -19.920  1.00  0.00      C    C  
ATOM   1100  O   LEU    57      -8.758 -29.295 -18.851  1.00  0.00      C    O  
ATOM   1101  N   GLN    58      -8.069 -30.356 -20.712  1.00  0.00      C    N  
ATOM   1102  HN  GLN    58      -8.327 -30.792 -21.551  1.00  0.00      C    H  
ATOM   1103  CA  GLN    58      -6.659 -30.279 -20.347  1.00  0.00      C    C  
ATOM   1104  HA  GLN    58      -6.521 -30.736 -19.380  1.00  0.00      C    H  
ATOM   1105  CB  GLN    58      -5.815 -31.033 -21.376  1.00  0.00      C    C  
ATOM   1106  HB1 GLN    58      -5.846 -30.510 -22.320  1.00  0.00      C    H  
ATOM   1107  HB2 GLN    58      -6.211 -32.031 -21.504  1.00  0.00      C    H  
ATOM   1108  CG  GLN    58      -4.368 -31.115 -20.888  1.00  0.00      C    C  
ATOM   1109  HG1 GLN    58      -4.338 -31.627 -19.939  1.00  0.00      C    H  
ATOM   1110  HG2 GLN    58      -3.973 -30.115 -20.769  1.00  0.00      C    H  
ATOM   1111  CD  GLN    58      -3.520 -31.877 -21.901  1.00  0.00      C    C  
ATOM   1112  OE1 GLN    58      -2.891 -31.270 -22.769  1.00  0.00      C    O  
ATOM   1113  NE2 GLN    58      -3.475 -33.181 -21.851  1.00  0.00      C    N  
ATOM   1114 HE21 GLN    58      -3.985 -33.663 -21.168  1.00  0.00      C    H  
ATOM   1115 HE22 GLN    58      -2.931 -33.678 -22.498  1.00  0.00      C    H  
ATOM   1116  C   GLN    58      -6.199 -28.825 -20.283  1.00  0.00      C    C  
ATOM   1117  O   GLN    58      -5.474 -28.434 -19.369  1.00  0.00      C    O  
ATOM   1118  N   GLU    59      -6.626 -28.031 -21.261  1.00  0.00      C    N  
ATOM   1119  HN  GLU    59      -7.201 -28.400 -21.964  1.00  0.00      C    H  
ATOM   1120  CA  GLU    59      -6.253 -26.621 -21.306  1.00  0.00      C    C  
ATOM   1121  HA  GLU    59      -5.177 -26.543 -21.263  1.00  0.00      C    H  
ATOM   1122  CB  GLU    59      -6.739 -25.993 -22.613  1.00  0.00      C    C  
ATOM   1123  HB1 GLU    59      -6.610 -24.923 -22.565  1.00  0.00      C    H  
ATOM   1124  HB2 GLU    59      -7.783 -26.226 -22.758  1.00  0.00      C    H  
ATOM   1125  CG  GLU    59      -5.922 -26.550 -23.780  1.00  0.00      C    C  
ATOM   1126  HG1 GLU    59      -5.941 -27.628 -23.750  1.00  0.00      C    H  
ATOM   1127  HG2 GLU    59      -4.900 -26.207 -23.698  1.00  0.00      C    H  
ATOM   1128  CD  GLU    59      -6.511 -26.070 -25.102  1.00  0.00      C    C  
ATOM   1129  OE1 GLU    59      -7.595 -25.511 -25.076  1.00  0.00      C    O  
ATOM   1130  OE2 GLU    59      -5.872 -26.272 -26.122  1.00  0.00      C    O1-
ATOM   1131  C   GLU    59      -6.848 -25.865 -20.126  1.00  0.00      C    C  
ATOM   1132  O   GLU    59      -6.195 -25.003 -19.542  1.00  0.00      C    O  
ATOM   1133  N   MET    60      -8.092 -26.191 -19.781  1.00  0.00      C    N  
ATOM   1134  HN  MET    60      -8.568 -26.885 -20.284  1.00  0.00      C    H  
ATOM   1135  CA  MET    60      -8.760 -25.528 -18.668  1.00  0.00      C    C  
ATOM   1136  HA  MET    60      -8.804 -24.468 -18.865  1.00  0.00      C    H  
ATOM   1137  CB  MET    60     -10.187 -26.065 -18.533  1.00  0.00      C    C  
ATOM   1138  HB1 MET    60     -10.605 -25.747 -17.590  1.00  0.00      C    H  
ATOM   1139  HB2 MET    60     -10.169 -27.145 -18.571  1.00  0.00      C    H  
ATOM   1140  CG  MET    60     -11.053 -25.532 -19.675  1.00  0.00      C    C  
ATOM   1141  HG1 MET    60     -11.927 -26.156 -19.790  1.00  0.00      C    H  
ATOM   1142  HG2 MET    60     -10.484 -25.538 -20.594  1.00  0.00      C    H  
ATOM   1143  SD  MET    60     -11.567 -23.839 -19.294  1.00  0.00      C    S  
ATOM   1144  CE  MET    60     -11.002 -23.071 -20.830  1.00  0.00      C    C  
ATOM   1145  HE1 MET    60     -11.262 -22.021 -20.823  1.00  0.00      C    H  
ATOM   1146  HE2 MET    60     -11.477 -23.551 -21.670  1.00  0.00      C    H  
ATOM   1147  HE3 MET    60      -9.930 -23.180 -20.914  1.00  0.00      C    H  
ATOM   1148  C   MET    60      -8.004 -25.760 -17.365  1.00  0.00      C    C  
ATOM   1149  O   MET    60      -7.812 -24.835 -16.578  1.00  0.00      C    O  
ATOM   1150  N   ILE    61      -7.572 -26.998 -17.146  1.00  0.00      C    N  
ATOM   1151  HN  ILE    61      -7.750 -27.697 -17.811  1.00  0.00      C    H  
ATOM   1152  CA  ILE    61      -6.833 -27.333 -15.935  1.00  0.00      C    C  
ATOM   1153  HA  ILE    61      -7.411 -27.032 -15.074  1.00  0.00      C    H  
ATOM   1154  CB  ILE    61      -6.599 -28.840 -15.872  1.00  0.00      C    C  
ATOM   1155  HB  ILE    61      -6.104 -29.170 -16.773  1.00  0.00      C    H  
ATOM   1156  CG1 ILE    61      -7.942 -29.557 -15.724  1.00  0.00      C    C  
ATOM   1157 HG11 ILE    61      -8.636 -29.180 -16.460  1.00  0.00      C    H  
ATOM   1158 HG12 ILE    61      -8.335 -29.384 -14.735  1.00  0.00      C    H  
ATOM   1159  CG2 ILE    61      -5.725 -29.162 -14.657  1.00  0.00      C    C  
ATOM   1160 HG21 ILE    61      -6.087 -30.061 -14.180  1.00  0.00      C    H  
ATOM   1161 HG22 ILE    61      -5.769 -28.341 -13.956  1.00  0.00      C    H  
ATOM   1162 HG23 ILE    61      -4.704 -29.308 -14.975  1.00  0.00      C    H  
ATOM   1163  CD1 ILE    61      -7.748 -31.058 -15.933  1.00  0.00      C    C  
ATOM   1164 HD11 ILE    61      -7.060 -31.437 -15.193  1.00  0.00      C    H  
ATOM   1165 HD12 ILE    61      -7.349 -31.235 -16.921  1.00  0.00      C    H  
ATOM   1166 HD13 ILE    61      -8.698 -31.561 -15.833  1.00  0.00      C    H  
ATOM   1167  C   ILE    61      -5.493 -26.604 -15.914  1.00  0.00      C    C  
ATOM   1168  O   ILE    61      -5.091 -26.038 -14.902  1.00  0.00      C    O  
ATOM   1169  N   ASP    62      -4.799 -26.622 -17.045  1.00  0.00      C    N  
ATOM   1170  HN  ASP    62      -5.163 -27.088 -17.829  1.00  0.00      C    H  
ATOM   1171  CA  ASP    62      -3.505 -25.957 -17.140  1.00  0.00      C    C  
ATOM   1172  HA  ASP    62      -2.849 -26.361 -16.385  1.00  0.00      C    H  
ATOM   1173  CB  ASP    62      -2.884 -26.216 -18.512  1.00  0.00      C    C  
ATOM   1174  HB1 ASP    62      -2.015 -25.586 -18.636  1.00  0.00      C    H  
ATOM   1175  HB2 ASP    62      -3.606 -25.987 -19.281  1.00  0.00      C    H  
ATOM   1176  CG  ASP    62      -2.466 -27.677 -18.627  1.00  0.00      C    C  
ATOM   1177  OD1 ASP    62      -1.770 -28.144 -17.740  1.00  0.00      C    O  
ATOM   1178  OD2 ASP    62      -2.853 -28.310 -19.594  1.00  0.00      C    O1-
ATOM   1179  C   ASP    62      -3.650 -24.456 -16.922  1.00  0.00      C    C  
ATOM   1180  O   ASP    62      -2.816 -23.829 -16.268  1.00  0.00      C    O  
ATOM   1181  N   GLU    63      -4.709 -23.883 -17.484  1.00  0.00      C    N  
ATOM   1182  HN  GLU    63      -5.338 -24.432 -17.999  1.00  0.00      C    H  
ATOM   1183  CA  GLU    63      -4.953 -22.452 -17.350  1.00  0.00      C    C  
ATOM   1184  HA  GLU    63      -4.070 -21.923 -17.674  1.00  0.00      C    H  
ATOM   1185  CB  GLU    63      -6.125 -22.043 -18.243  1.00  0.00      C    C  
ATOM   1186  HB1 GLU    63      -7.030 -22.502 -17.876  1.00  0.00      C    H  
ATOM   1187  HB2 GLU    63      -5.936 -22.378 -19.254  1.00  0.00      C    H  
ATOM   1188  CG  GLU    63      -6.283 -20.516 -18.229  1.00  0.00      C    C  
ATOM   1189  HG1 GLU    63      -6.833 -20.209 -19.108  1.00  0.00      C    H  
ATOM   1190  HG2 GLU    63      -5.308 -20.055 -18.241  1.00  0.00      C    H  
ATOM   1191  CD  GLU    63      -7.039 -20.060 -16.981  1.00  0.00      C    C  
ATOM   1192  OE1 GLU    63      -7.848 -20.824 -16.480  1.00  0.00      C    O  
ATOM   1193  OE2 GLU    63      -6.795 -18.945 -16.544  1.00  0.00      C    O1-
ATOM   1194  C   GLU    63      -5.258 -22.070 -15.904  1.00  0.00      C    C  
ATOM   1195  O   GLU    63      -4.762 -21.063 -15.402  1.00  0.00      C    O  
ATOM   1196  N   VAL    64      -6.085 -22.874 -15.243  1.00  0.00      C    N  
ATOM   1197  HN  VAL    64      -6.457 -23.659 -15.697  1.00  0.00      C    H  
ATOM   1198  CA  VAL    64      -6.452 -22.604 -13.859  1.00  0.00      C    C  
ATOM   1199  HA  VAL    64      -6.575 -21.537 -13.735  1.00  0.00      C    H  
ATOM   1200  CB  VAL    64      -7.778 -23.293 -13.527  1.00  0.00      C    C  
ATOM   1201  HB  VAL    64      -8.377 -23.357 -14.422  1.00  0.00      C    H  
ATOM   1202  CG1 VAL    64      -7.524 -24.701 -12.995  1.00  0.00      C    C  
ATOM   1203 HG11 VAL    64      -8.438 -25.268 -13.055  1.00  0.00      C    H  
ATOM   1204 HG12 VAL    64      -7.199 -24.649 -11.964  1.00  0.00      C    H  
ATOM   1205 HG13 VAL    64      -6.765 -25.179 -13.589  1.00  0.00      C    H  
ATOM   1206  CG2 VAL    64      -8.527 -22.482 -12.472  1.00  0.00      C    C  
ATOM   1207 HG21 VAL    64      -7.859 -22.238 -11.661  1.00  0.00      C    H  
ATOM   1208 HG22 VAL    64      -9.356 -23.062 -12.096  1.00  0.00      C    H  
ATOM   1209 HG23 VAL    64      -8.899 -21.571 -12.918  1.00  0.00      C    H  
ATOM   1210  C   VAL    64      -5.364 -23.090 -12.904  1.00  0.00      C    C  
ATOM   1211  O   VAL    64      -5.284 -22.640 -11.762  1.00  0.00      C    O  
ATOM   1212  N   ASP    65      -4.531 -24.009 -13.375  1.00  0.00      C    N  
ATOM   1213  HN  ASP    65      -4.637 -24.333 -14.292  1.00  0.00      C    H  
ATOM   1214  CA  ASP    65      -3.462 -24.547 -12.542  1.00  0.00      C    C  
ATOM   1215  HA  ASP    65      -3.900 -25.045 -11.692  1.00  0.00      C    H  
ATOM   1216  CB  ASP    65      -2.636 -25.549 -13.347  1.00  0.00      C    C  
ATOM   1217  HB1 ASP    65      -1.631 -25.578 -12.960  1.00  0.00      C    H  
ATOM   1218  HB2 ASP    65      -2.614 -25.222 -14.374  1.00  0.00      C    H  
ATOM   1219  CG  ASP    65      -3.247 -26.952 -13.291  1.00  0.00      C    C  
ATOM   1220  OD1 ASP    65      -3.805 -27.302 -12.262  1.00  0.00      C    O  
ATOM   1221  OD2 ASP    65      -3.138 -27.658 -14.281  1.00  0.00      C    O1-
ATOM   1222  C   ASP    65      -2.563 -23.429 -12.040  1.00  0.00      C    C  
ATOM   1223  O   ASP    65      -2.266 -22.478 -12.765  1.00  0.00      C    O  
ATOM   1224  N   GLU    66      -2.144 -23.549 -10.786  1.00  0.00      C    N  
ATOM   1225  HN  GLU    66      -2.423 -24.326 -10.257  1.00  0.00      C    H  
ATOM   1226  CA  GLU    66      -1.283 -22.540 -10.183  1.00  0.00      C    C  
ATOM   1227  HA  GLU    66      -1.718 -21.568 -10.356  1.00  0.00      C    H  
ATOM   1228  CB  GLU    66      -1.193 -22.772  -8.674  1.00  0.00      C    C  
ATOM   1229  HB1 GLU    66      -0.734 -23.729  -8.485  1.00  0.00      C    H  
ATOM   1230  HB2 GLU    66      -2.188 -22.759  -8.253  1.00  0.00      C    H  
ATOM   1231  CG  GLU    66      -0.349 -21.666  -8.029  1.00  0.00      C    C  
ATOM   1232  HG1 GLU    66      -0.801 -20.706  -8.230  1.00  0.00      C    H  
ATOM   1233  HG2 GLU    66       0.651 -21.685  -8.437  1.00  0.00      C    H  
ATOM   1234  CD  GLU    66      -0.275 -21.878  -6.523  1.00  0.00      C    C  
ATOM   1235  OE1 GLU    66       0.250 -22.900  -6.115  1.00  0.00      C    O  
ATOM   1236  OE2 GLU    66      -0.744 -21.015  -5.798  1.00  0.00      C    O1-
ATOM   1237  C   GLU    66       0.121 -22.570 -10.781  1.00  0.00      C    C  
ATOM   1238  O   GLU    66       0.691 -21.524 -11.086  1.00  0.00      C    O  
ATOM   1239  N   ASP    67       0.668 -23.771 -10.934  1.00  0.00      C    N  
ATOM   1240  HN  ASP    67       0.164 -24.567 -10.664  1.00  0.00      C    H  
ATOM   1241  CA  ASP    67       2.007 -23.930 -11.489  1.00  0.00      C    C  
ATOM   1242  HA  ASP    67       2.467 -22.957 -11.588  1.00  0.00      C    H  
ATOM   1243  CB  ASP    67       2.853 -24.774 -10.536  1.00  0.00      C    C  
ATOM   1244  HB1 ASP    67       2.918 -24.277  -9.580  1.00  0.00      C    H  
ATOM   1245  HB2 ASP    67       3.845 -24.893 -10.947  1.00  0.00      C    H  
ATOM   1246  CG  ASP    67       2.214 -26.148 -10.348  1.00  0.00      C    C  
ATOM   1247  OD1 ASP    67       1.102 -26.334 -10.816  1.00  0.00      C    O  
ATOM   1248  OD2 ASP    67       2.848 -26.995  -9.740  1.00  0.00      C    O1-
ATOM   1249  C   ASP    67       1.959 -24.593 -12.859  1.00  0.00      C    C  
ATOM   1250  O   ASP    67       3.000 -24.869 -13.458  1.00  0.00      C    O  
ATOM   1251  N   GLY    68       0.757 -24.842 -13.358  1.00  0.00      C    N  
ATOM   1252  HN  GLY    68      -0.042 -24.598 -12.844  1.00  0.00      C    H  
ATOM   1253  CA  GLY    68       0.614 -25.467 -14.665  1.00  0.00      C    C  
ATOM   1254  HA1 GLY    68       1.228 -24.939 -15.380  1.00  0.00      C    H  
ATOM   1255  HA2 GLY    68      -0.418 -25.414 -14.974  1.00  0.00      C    H  
ATOM   1256  C   GLY    68       1.053 -26.925 -14.620  1.00  0.00      C    C  
ATOM   1257  O   GLY    68       1.438 -27.496 -15.640  1.00  0.00      C    O  
ATOM   1258  N   SER    69       0.999 -27.521 -13.433  1.00  0.00      C    N  
ATOM   1259  HN  SER    69       0.689 -27.016 -12.653  1.00  0.00      C    H  
ATOM   1260  CA  SER    69       1.404 -28.913 -13.272  1.00  0.00      C    C  
ATOM   1261  HA  SER    69       2.423 -29.021 -13.610  1.00  0.00      C    H  
ATOM   1262  CB  SER    69       1.327 -29.314 -11.798  1.00  0.00      C    C  
ATOM   1263  HB1 SER    69       1.924 -28.630 -11.211  1.00  0.00      C    H  
ATOM   1264  HB2 SER    69       1.707 -30.314 -11.675  1.00  0.00      C    H  
ATOM   1265  OG  SER    69      -0.026 -29.270 -11.369  1.00  0.00      C    O  
ATOM   1266  HG  SER    69      -0.126 -28.525 -10.772  1.00  0.00      C    H  
ATOM   1267  C   SER    69       0.511 -29.835 -14.097  1.00  0.00      C    C  
ATOM   1268  O   SER    69       0.904 -30.951 -14.439  1.00  0.00      C    O  
ATOM   1269  N   GLY    70      -0.690 -29.362 -14.413  1.00  0.00      C    N  
ATOM   1270  HN  GLY    70      -0.949 -28.465 -14.112  1.00  0.00      C    H  
ATOM   1271  CA  GLY    70      -1.632 -30.151 -15.197  1.00  0.00      C    C  
ATOM   1272  HA1 GLY    70      -1.085 -30.883 -15.772  1.00  0.00      C    H  
ATOM   1273  HA2 GLY    70      -2.169 -29.500 -15.869  1.00  0.00      C    H  
ATOM   1274  C   GLY    70      -2.627 -30.872 -14.295  1.00  0.00      C    C  
ATOM   1275  O   GLY    70      -3.635 -31.396 -14.767  1.00  0.00      C    O  
ATOM   1276  N   THR    71      -2.342 -30.891 -12.996  1.00  0.00      C    N  
ATOM   1277  HN  THR    71      -1.526 -30.452 -12.675  1.00  0.00      C    H  
ATOM   1278  CA  THR    71      -3.229 -31.543 -12.041  1.00  0.00      C    C  
ATOM   1279  HA  THR    71      -4.182 -31.723 -12.512  1.00  0.00      C    H  
ATOM   1280  CB  THR    71      -2.638 -32.882 -11.600  1.00  0.00      C    C  
ATOM   1281  HB  THR    71      -1.714 -32.714 -11.070  1.00  0.00      C    H  
ATOM   1282  OG1 THR    71      -2.398 -33.689 -12.743  1.00  0.00      C    O  
ATOM   1283  HG1 THR    71      -1.458 -33.661 -12.935  1.00  0.00      C    H  
ATOM   1284  CG2 THR    71      -3.625 -33.595 -10.677  1.00  0.00      C    C  
ATOM   1285 HG21 THR    71      -3.752 -33.022  -9.770  1.00  0.00      C    H  
ATOM   1286 HG22 THR    71      -3.246 -34.576 -10.433  1.00  0.00      C    H  
ATOM   1287 HG23 THR    71      -4.578 -33.692 -11.177  1.00  0.00      C    H  
ATOM   1288  C   THR    71      -3.444 -30.649 -10.826  1.00  0.00      C    C  
ATOM   1289  O   THR    71      -2.503 -30.032 -10.323  1.00  0.00      C    O  
ATOM   1290  N   VAL    72      -4.684 -30.575 -10.360  1.00  0.00      C    N  
ATOM   1291  HN  VAL    72      -5.398 -31.081 -10.798  1.00  0.00      C    H  
ATOM   1292  CA  VAL    72      -4.994 -29.743  -9.205  1.00  0.00      C    C  
ATOM   1293  HA  VAL    72      -4.227 -28.994  -9.093  1.00  0.00      C    H  
ATOM   1294  CB  VAL    72      -6.347 -29.049  -9.411  1.00  0.00      C    C  
ATOM   1295  HB  VAL    72      -7.123 -29.799  -9.451  1.00  0.00      C    H  
ATOM   1296  CG1 VAL    72      -6.638 -28.087  -8.254  1.00  0.00      C    C  
ATOM   1297 HG11 VAL    72      -6.022 -27.208  -8.360  1.00  0.00      C    H  
ATOM   1298 HG12 VAL    72      -6.425 -28.564  -7.310  1.00  0.00      C    H  
ATOM   1299 HG13 VAL    72      -7.677 -27.800  -8.288  1.00  0.00      C    H  
ATOM   1300  CG2 VAL    72      -6.338 -28.257 -10.723  1.00  0.00      C    C  
ATOM   1301 HG21 VAL    72      -5.803 -27.330 -10.580  1.00  0.00      C    H  
ATOM   1302 HG22 VAL    72      -7.355 -28.042 -11.017  1.00  0.00      C    H  
ATOM   1303 HG23 VAL    72      -5.855 -28.836 -11.497  1.00  0.00      C    H  
ATOM   1304  C   VAL    72      -5.045 -30.604  -7.946  1.00  0.00      C    C  
ATOM   1305  O   VAL    72      -5.867 -31.513  -7.836  1.00  0.00      C    O  
ATOM   1306  N   ASP    73      -4.165 -30.306  -7.000  1.00  0.00      C    N  
ATOM   1307  HN  ASP    73      -3.536 -29.569  -7.146  1.00  0.00      C    H  
ATOM   1308  CA  ASP    73      -4.114 -31.052  -5.748  1.00  0.00      C    C  
ATOM   1309  HA  ASP    73      -4.395 -32.078  -5.943  1.00  0.00      C    H  
ATOM   1310  CB  ASP    73      -2.690 -31.031  -5.188  1.00  0.00      C    C  
ATOM   1311  HB1 ASP    73      -2.000 -31.357  -5.952  1.00  0.00      C    H  
ATOM   1312  HB2 ASP    73      -2.630 -31.701  -4.344  1.00  0.00      C    H  
ATOM   1313  CG  ASP    73      -2.314 -29.622  -4.738  1.00  0.00      C    C  
ATOM   1314  OD1 ASP    73      -3.024 -29.077  -3.912  1.00  0.00      C    O  
ATOM   1315  OD2 ASP    73      -1.320 -29.111  -5.229  1.00  0.00      C    O1-
ATOM   1316  C   ASP    73      -5.083 -30.460  -4.730  1.00  0.00      C    C  
ATOM   1317  O   ASP    73      -5.817 -29.521  -5.029  1.00  0.00      C    O  
ATOM   1318  N   PHE    74      -5.074 -31.011  -3.522  1.00  0.00      C    N  
ATOM   1319  HN  PHE    74      -4.464 -31.757  -3.337  1.00  0.00      C    H  
ATOM   1320  CA  PHE    74      -5.951 -30.525  -2.464  1.00  0.00      C    C  
ATOM   1321  HA  PHE    74      -6.980 -30.648  -2.776  1.00  0.00      C    H  
ATOM   1322  CB  PHE    74      -5.728 -31.340  -1.189  1.00  0.00      C    C  
ATOM   1323  HB1 PHE    74      -4.670 -31.413  -0.991  1.00  0.00      C    H  
ATOM   1324  HB2 PHE    74      -6.139 -32.331  -1.320  1.00  0.00      C    H  
ATOM   1325  CG  PHE    74      -6.415 -30.657  -0.028  1.00  0.00      C    C  
ATOM   1326  CD1 PHE    74      -7.808 -30.515  -0.023  1.00  0.00      C    C  
ATOM   1327  HD1 PHE    74      -8.392 -30.890  -0.849  1.00  0.00      C    H  
ATOM   1328  CD2 PHE    74      -5.656 -30.167   1.045  1.00  0.00      C    C  
ATOM   1329  HD2 PHE    74      -4.581 -30.277   1.044  1.00  0.00      C    H  
ATOM   1330  CE1 PHE    74      -8.442 -29.883   1.054  1.00  0.00      C    C  
ATOM   1331  HE1 PHE    74      -9.515 -29.772   1.059  1.00  0.00      C    H  
ATOM   1332  CE2 PHE    74      -6.292 -29.536   2.121  1.00  0.00      C    C  
ATOM   1333  HE2 PHE    74      -5.707 -29.159   2.947  1.00  0.00      C    H  
ATOM   1334  CZ  PHE    74      -7.683 -29.392   2.125  1.00  0.00      C    C  
ATOM   1335  HZ  PHE    74      -8.172 -28.905   2.954  1.00  0.00      C    H  
ATOM   1336  C   PHE    74      -5.699 -29.049  -2.177  1.00  0.00      C    C  
ATOM   1337  O   PHE    74      -6.636 -28.255  -2.118  1.00  0.00      C    O  
ATOM   1338  N   ASP    75      -4.437 -28.688  -1.997  1.00  0.00      C    N  
ATOM   1339  HN  ASP    75      -3.728 -29.364  -2.053  1.00  0.00      C    H  
ATOM   1340  CA  ASP    75      -4.088 -27.302  -1.716  1.00  0.00      C    C  
ATOM   1341  HA  ASP    75      -4.590 -26.991  -0.812  1.00  0.00      C    H  
ATOM   1342  CB  ASP    75      -2.580 -27.186  -1.507  1.00  0.00      C    C  
ATOM   1343  HB1 ASP    75      -2.069 -27.504  -2.403  1.00  0.00      C    H  
ATOM   1344  HB2 ASP    75      -2.284 -27.817  -0.681  1.00  0.00      C    H  
ATOM   1345  CG  ASP    75      -2.205 -25.741  -1.198  1.00  0.00      C    C  
ATOM   1346  OD1 ASP    75      -2.560 -25.272  -0.130  1.00  0.00      C    O  
ATOM   1347  OD2 ASP    75      -1.570 -25.123  -2.036  1.00  0.00      C    O1-
ATOM   1348  C   ASP    75      -4.512 -26.387  -2.861  1.00  0.00      C    C  
ATOM   1349  O   ASP    75      -5.137 -25.349  -2.635  1.00  0.00      C    O  
ATOM   1350  N   GLU    76      -4.162 -26.777  -4.085  1.00  0.00      C    N  
ATOM   1351  HN  GLU    76      -3.664 -27.609  -4.200  1.00  0.00      C    H  
ATOM   1352  CA  GLU    76      -4.506 -25.983  -5.259  1.00  0.00      C    C  
ATOM   1353  HA  GLU    76      -4.126 -24.983  -5.127  1.00  0.00      C    H  
ATOM   1354  CB  GLU    76      -3.861 -26.589  -6.506  1.00  0.00      C    C  
ATOM   1355  HB1 GLU    76      -4.247 -26.093  -7.383  1.00  0.00      C    H  
ATOM   1356  HB2 GLU    76      -4.087 -27.645  -6.559  1.00  0.00      C    H  
ATOM   1357  CG  GLU    76      -2.346 -26.388  -6.443  1.00  0.00      C    C  
ATOM   1358  HG1 GLU    76      -1.973 -26.767  -5.503  1.00  0.00      C    H  
ATOM   1359  HG2 GLU    76      -2.121 -25.335  -6.521  1.00  0.00      C    H  
ATOM   1360  CD  GLU    76      -1.675 -27.137  -7.591  1.00  0.00      C    C  
ATOM   1361  OE1 GLU    76      -2.322 -27.994  -8.168  1.00  0.00      C    O  
ATOM   1362  OE2 GLU    76      -0.528 -26.839  -7.879  1.00  0.00      C    O1-
ATOM   1363  C   GLU    76      -6.021 -25.922  -5.442  1.00  0.00      C    C  
ATOM   1364  O   GLU    76      -6.574 -24.884  -5.800  1.00  0.00      C    O  
ATOM   1365  N   PHE    77      -6.684 -27.048  -5.198  1.00  0.00      C    N  
ATOM   1366  HN  PHE    77      -6.193 -27.847  -4.920  1.00  0.00      C    H  
ATOM   1367  CA  PHE    77      -8.134 -27.117  -5.343  1.00  0.00      C    C  
ATOM   1368  HA  PHE    77      -8.400 -26.789  -6.332  1.00  0.00      C    H  
ATOM   1369  CB  PHE    77      -8.617 -28.560  -5.155  1.00  0.00      C    C  
ATOM   1370  HB1 PHE    77      -8.505 -28.845  -4.118  1.00  0.00      C    H  
ATOM   1371  HB2 PHE    77      -8.032 -29.220  -5.774  1.00  0.00      C    H  
ATOM   1372  CG  PHE    77     -10.072 -28.664  -5.545  1.00  0.00      C    C  
ATOM   1373  CD1 PHE    77     -10.426 -28.812  -6.891  1.00  0.00      C    C  
ATOM   1374  HD1 PHE    77      -9.659 -28.851  -7.649  1.00  0.00      C    H  
ATOM   1375  CD2 PHE    77     -11.066 -28.614  -4.564  1.00  0.00      C    C  
ATOM   1376  HD2 PHE    77     -10.791 -28.503  -3.529  1.00  0.00      C    H  
ATOM   1377  CE1 PHE    77     -11.774 -28.908  -7.256  1.00  0.00      C    C  
ATOM   1378  HE1 PHE    77     -12.045 -29.022  -8.295  1.00  0.00      C    H  
ATOM   1379  CE2 PHE    77     -12.414 -28.711  -4.927  1.00  0.00      C    C  
ATOM   1380  HE2 PHE    77     -13.181 -28.672  -4.169  1.00  0.00      C    H  
ATOM   1381  CZ  PHE    77     -12.769 -28.857  -6.273  1.00  0.00      C    C  
ATOM   1382  HZ  PHE    77     -13.809 -28.931  -6.554  1.00  0.00      C    H  
ATOM   1383  C   PHE    77      -8.822 -26.211  -4.330  1.00  0.00      C    C  
ATOM   1384  O   PHE    77      -9.808 -25.549  -4.647  1.00  0.00      C    O  
ATOM   1385  N   LEU    78      -8.307 -26.198  -3.106  1.00  0.00      C    N  
ATOM   1386  HN  LEU    78      -7.527 -26.756  -2.903  1.00  0.00      C    H  
ATOM   1387  CA  LEU    78      -8.901 -25.382  -2.053  1.00  0.00      C    C  
ATOM   1388  HA  LEU    78      -9.922 -25.690  -1.906  1.00  0.00      C    H  
ATOM   1389  CB  LEU    78      -8.120 -25.593  -0.750  1.00  0.00      C    C  
ATOM   1390  HB1 LEU    78      -7.284 -24.910  -0.719  1.00  0.00      C    H  
ATOM   1391  HB2 LEU    78      -7.753 -26.610  -0.712  1.00  0.00      C    H  
ATOM   1392  CG  LEU    78      -9.033 -25.333   0.455  1.00  0.00      C    C  
ATOM   1393  HG  LEU    78      -9.901 -25.971   0.387  1.00  0.00      C    H  
ATOM   1394  CD1 LEU    78      -8.283 -25.657   1.748  1.00  0.00      C    C  
ATOM   1395 HD11 LEU    78      -7.221 -25.680   1.557  1.00  0.00      C    H  
ATOM   1396 HD12 LEU    78      -8.604 -26.621   2.116  1.00  0.00      C    H  
ATOM   1397 HD13 LEU    78      -8.500 -24.901   2.489  1.00  0.00      C    H  
ATOM   1398  CD2 LEU    78      -9.477 -23.867   0.474  1.00  0.00      C    C  
ATOM   1399 HD21 LEU    78     -10.356 -23.752  -0.142  1.00  0.00      C    H  
ATOM   1400 HD22 LEU    78      -8.685 -23.239   0.092  1.00  0.00      C    H  
ATOM   1401 HD23 LEU    78      -9.710 -23.575   1.489  1.00  0.00      C    H  
ATOM   1402  C   LEU    78      -8.872 -23.897  -2.424  1.00  0.00      C    C  
ATOM   1403  O   LEU    78      -9.899 -23.211  -2.383  1.00  0.00      C    O  
ATOM   1404  N   VAL    79      -7.697 -23.404  -2.790  1.00  0.00      C    N  
ATOM   1405  HN  VAL    79      -6.911 -23.991  -2.810  1.00  0.00      C    H  
ATOM   1406  CA  VAL    79      -7.558 -22.001  -3.161  1.00  0.00      C    C  
ATOM   1407  HA  VAL    79      -7.978 -21.388  -2.376  1.00  0.00      C    H  
ATOM   1408  CB  VAL    79      -6.079 -21.647  -3.324  1.00  0.00      C    C  
ATOM   1409  HB  VAL    79      -5.985 -20.618  -3.639  1.00  0.00      C    H  
ATOM   1410  CG1 VAL    79      -5.349 -21.846  -1.992  1.00  0.00      C    C  
ATOM   1411 HG11 VAL    79      -4.657 -22.671  -2.082  1.00  0.00      C    H  
ATOM   1412 HG12 VAL    79      -6.068 -22.061  -1.214  1.00  0.00      C    H  
ATOM   1413 HG13 VAL    79      -4.806 -20.947  -1.742  1.00  0.00      C    H  
ATOM   1414  CG2 VAL    79      -5.461 -22.566  -4.374  1.00  0.00      C    C  
ATOM   1415 HG21 VAL    79      -4.395 -22.397  -4.421  1.00  0.00      C    H  
ATOM   1416 HG22 VAL    79      -5.903 -22.363  -5.338  1.00  0.00      C    H  
ATOM   1417 HG23 VAL    79      -5.650 -23.591  -4.099  1.00  0.00      C    H  
ATOM   1418  C   VAL    79      -8.301 -21.712  -4.460  1.00  0.00      C    C  
ATOM   1419  O   VAL    79      -8.810 -20.611  -4.660  1.00  0.00      C    O  
ATOM   1420  N   MET    80      -8.363 -22.705  -5.336  1.00  0.00      C    N  
ATOM   1421  HN  MET    80      -7.943 -23.564  -5.125  1.00  0.00      C    H  
ATOM   1422  CA  MET    80      -9.050 -22.539  -6.606  1.00  0.00      C    C  
ATOM   1423  HA  MET    80      -8.598 -21.718  -7.144  1.00  0.00      C    H  
ATOM   1424  CB  MET    80      -8.913 -23.815  -7.439  1.00  0.00      C    C  
ATOM   1425  HB1 MET    80      -9.384 -24.631  -6.916  1.00  0.00      C    H  
ATOM   1426  HB2 MET    80      -7.865 -24.036  -7.587  1.00  0.00      C    H  
ATOM   1427  CG  MET    80      -9.593 -23.617  -8.798  1.00  0.00      C    C  
ATOM   1428  HG1 MET    80      -9.192 -22.735  -9.273  1.00  0.00      C    H  
ATOM   1429  HG2 MET    80     -10.657 -23.496  -8.653  1.00  0.00      C    H  
ATOM   1430  SD  MET    80      -9.290 -25.060  -9.851  1.00  0.00      C    S  
ATOM   1431  CE  MET    80     -10.381 -26.228  -8.999  1.00  0.00      C    C  
ATOM   1432  HE1 MET    80     -11.319 -25.742  -8.769  1.00  0.00      C    H  
ATOM   1433  HE2 MET    80      -9.916 -26.558  -8.087  1.00  0.00      C    H  
ATOM   1434  HE3 MET    80     -10.558 -27.082  -9.639  1.00  0.00      C    H  
ATOM   1435  C   MET    80     -10.526 -22.229  -6.376  1.00  0.00      C    C  
ATOM   1436  O   MET    80     -11.091 -21.348  -7.025  1.00  0.00      C    O  
ATOM   1437  N   MET    81     -11.147 -22.960  -5.454  1.00  0.00      C    N  
ATOM   1438  HN  MET    81     -10.649 -23.648  -4.966  1.00  0.00      C    H  
ATOM   1439  CA  MET    81     -12.558 -22.752  -5.157  1.00  0.00      C    C  
ATOM   1440  HA  MET    81     -13.126 -22.839  -6.070  1.00  0.00      C    H  
ATOM   1441  CB  MET    81     -13.043 -23.811  -4.164  1.00  0.00      C    C  
ATOM   1442  HB1 MET    81     -12.743 -23.532  -3.164  1.00  0.00      C    H  
ATOM   1443  HB2 MET    81     -12.609 -24.766  -4.416  1.00  0.00      C    H  
ATOM   1444  CG  MET    81     -14.568 -23.912  -4.226  1.00  0.00      C    C  
ATOM   1445  HG1 MET    81     -14.987 -22.928  -4.384  1.00  0.00      C    H  
ATOM   1446  HG2 MET    81     -14.943 -24.320  -3.300  1.00  0.00      C    H  
ATOM   1447  SD  MET    81     -15.034 -24.993  -5.601  1.00  0.00      C    S  
ATOM   1448  CE  MET    81     -16.612 -24.203  -5.995  1.00  0.00      C    C  
ATOM   1449  HE1 MET    81     -16.427 -23.218  -6.402  1.00  0.00      C    H  
ATOM   1450  HE2 MET    81     -17.205 -24.114  -5.101  1.00  0.00      C    H  
ATOM   1451  HE3 MET    81     -17.143 -24.804  -6.720  1.00  0.00      C    H  
ATOM   1452  C   MET    81     -12.771 -21.362  -4.565  1.00  0.00      C    C  
ATOM   1453  O   MET    81     -13.716 -20.661  -4.921  1.00  0.00      C    O  
ATOM   1454  N   VAL    82     -11.883 -20.968  -3.656  1.00  0.00      C    N  
ATOM   1455  HN  VAL    82     -11.146 -21.572  -3.405  1.00  0.00      C    H  
ATOM   1456  CA  VAL    82     -11.988 -19.655  -3.020  1.00  0.00      C    C  
ATOM   1457  HA  VAL    82     -12.955 -19.573  -2.549  1.00  0.00      C    H  
ATOM   1458  CB  VAL    82     -10.904 -19.496  -1.953  1.00  0.00      C    C  
ATOM   1459  HB  VAL    82      -9.943 -19.744  -2.379  1.00  0.00      C    H  
ATOM   1460  CG1 VAL    82     -10.884 -18.049  -1.454  1.00  0.00      C    C  
ATOM   1461 HG11 VAL    82     -11.871 -17.620  -1.553  1.00  0.00      C    H  
ATOM   1462 HG12 VAL    82     -10.181 -17.476  -2.040  1.00  0.00      C    H  
ATOM   1463 HG13 VAL    82     -10.586 -18.031  -0.417  1.00  0.00      C    H  
ATOM   1464  CG2 VAL    82     -11.205 -20.435  -0.783  1.00  0.00      C    C  
ATOM   1465 HG21 VAL    82     -11.263 -21.451  -1.143  1.00  0.00      C    H  
ATOM   1466 HG22 VAL    82     -12.147 -20.159  -0.332  1.00  0.00      C    H  
ATOM   1467 HG23 VAL    82     -10.418 -20.357  -0.048  1.00  0.00      C    H  
ATOM   1468  C   VAL    82     -11.853 -18.548  -4.058  1.00  0.00      C    C  
ATOM   1469  O   VAL    82     -12.584 -17.558  -4.027  1.00  0.00      C    O  
ATOM   1470  N   ARG    83     -10.908 -18.716  -4.975  1.00  0.00      C    N  
ATOM   1471  HN  ARG    83     -10.352 -19.521  -4.952  1.00  0.00      C    H  
ATOM   1472  CA  ARG    83     -10.685 -17.720  -6.012  1.00  0.00      C    C  
ATOM   1473  HA  ARG    83     -10.463 -16.773  -5.552  1.00  0.00      C    H  
ATOM   1474  CB  ARG    83      -9.505 -18.144  -6.894  1.00  0.00      C    C  
ATOM   1475  HB1 ARG    83      -9.503 -17.556  -7.798  1.00  0.00      C    H  
ATOM   1476  HB2 ARG    83      -9.617 -19.187  -7.148  1.00  0.00      C    H  
ATOM   1477  CG  ARG    83      -8.172 -17.949  -6.153  1.00  0.00      C    C  
ATOM   1478  HG1 ARG    83      -7.702 -18.912  -6.009  1.00  0.00      C    H  
ATOM   1479  HG2 ARG    83      -8.342 -17.485  -5.193  1.00  0.00      C    H  
ATOM   1480  CD  ARG    83      -7.249 -17.068  -6.995  1.00  0.00      C    C  
ATOM   1481  HD1 ARG    83      -6.971 -17.600  -7.894  1.00  0.00      C    H  
ATOM   1482  HD2 ARG    83      -6.359 -16.840  -6.429  1.00  0.00      C    H  
ATOM   1483  NE  ARG    83      -7.925 -15.826  -7.351  1.00  0.00      C    N  
ATOM   1484  HE  ARG    83      -8.873 -15.717  -7.134  1.00  0.00      C    H  
ATOM   1485  CZ  ARG    83      -7.282 -14.845  -7.974  1.00  0.00      C    C  
ATOM   1486  NH1 ARG    83      -7.911 -13.744  -8.284  1.00  0.00      C    N1+
ATOM   1487 HH11 ARG    83      -8.877 -13.636  -8.051  1.00  0.00      C    H  
ATOM   1488 HH12 ARG    83      -7.425 -13.006  -8.756  1.00  0.00      C    H  
ATOM   1489  NH2 ARG    83      -6.023 -14.987  -8.281  1.00  0.00      C    N  
ATOM   1490 HH21 ARG    83      -5.544 -15.832  -8.046  1.00  0.00      C    H  
ATOM   1491 HH22 ARG    83      -5.538 -14.251  -8.753  1.00  0.00      C    H  
ATOM   1492  C   ARG    83     -11.926 -17.553  -6.873  1.00  0.00      C    C  
ATOM   1493  O   ARG    83     -12.302 -16.439  -7.215  1.00  0.00      C    O  
ATOM   1494  N   Ci9    84     -12.566 -18.658  -7.213  1.00  0.00      C    N  
ATOM   1495  HN  Ci9    84     -12.230 -19.529  -6.909  1.00  0.00      C    H  
ATOM   1496  CA  Ci9    84     -13.765 -18.596  -8.031  1.00  0.00      C    C  
ATOM   1497  HA  Ci9    84     -13.536 -18.083  -8.953  1.00  0.00      C    H  
ATOM   1498  CB  Ci9    84     -14.233 -20.013  -8.363  1.00  0.00      C    C  
ATOM   1499  HB1 Ci9    84     -13.678 -20.721  -7.767  1.00  0.00      C    H  
ATOM   1500  HB2 Ci9    84     -14.062 -20.212  -9.410  1.00  0.00      C    H  
ATOM   1501  SG  Ci9    84     -15.996 -20.174  -8.003  1.00  0.00      C    S  
ATOM   1502  C   Ci9    84     -14.875 -17.841  -7.310  1.00  0.00      C    C  
ATOM   1503  O   Ci9    84     -15.679 -17.158  -7.940  1.00  0.00      C    O  
ATOM   1504  CAM Ci9    84     -16.697 -19.442  -9.526  1.00  0.00      C    C  
ATOM   1505  HAM Ci9    84     -17.678 -19.023  -9.302  1.00  0.00      C    H  
ATOM   1506  HAN Ci9    84     -16.039 -18.655  -9.892  1.00  0.00      C    H  
ATOM   1507  CAN Ci9    84     -16.844 -20.524 -10.599  1.00  0.00      C    C  
ATOM   1508  OAF Ci9    84     -16.238 -20.446 -11.666  1.00  0.00      C    O  
ATOM   1509  NAO Ci9    84     -17.692 -21.515 -10.287  1.00  0.00      C    N  
ATOM   1510  HAO Ci9    84     -18.163 -21.569  -9.406  1.00  0.00      C    H  
ATOM   1511  CAP Ci9    84     -17.978 -22.620 -11.212  1.00  0.00      C    C  
ATOM   1512  HAP Ci9    84     -18.699 -23.297 -10.754  1.00  0.00      C    H  
ATOM   1513  HAQ Ci9    84     -18.396 -22.220 -12.135  1.00  0.00      C    H  
ATOM   1514  CAQ Ci9    84     -16.806 -23.311 -11.493  1.00  0.00      C    C  
ATOM   1515  CAG Ci9    84     -16.700 -24.042 -12.671  1.00  0.00      C    C  
ATOM   1516  HAG Ci9    84     -17.541 -24.085 -13.362  1.00  0.00      C    H  
ATOM   1517  CAH Ci9    84     -15.523 -24.719 -12.963  1.00  0.00      C    C  
ATOM   1518  HAH Ci9    84     -15.444 -25.308 -13.878  1.00  0.00      C    H  
ATOM   1519  CAR Ci9    84     -15.735 -23.259 -10.607  1.00  0.00      C    C  
ATOM   1520  HAR Ci9    84     -15.825 -22.700  -9.675  1.00  0.00      C    H  
ATOM   1521  CAS Ci9    84     -14.556 -23.932 -10.902  1.00  0.00      C    C  
ATOM   1522  HAS Ci9    84     -13.716 -23.890 -10.208  1.00  0.00      C    H  
ATOM   1523  CAI Ci9    84     -14.451 -24.662 -12.080  1.00  0.00      C    C  
ATOM   1524  CAJ Ci9    84     -13.273 -25.338 -12.378  1.00  0.00      C    C  
ATOM   1525  CAB Ci9    84     -12.298 -24.723 -13.153  1.00  0.00      C    C  
ATOM   1526  FAA Ci9    84     -12.438 -23.419 -13.515  1.00  0.00      C    F  
ATOM   1527  CAC Ci9    84     -11.173 -25.437 -13.550  1.00  0.00      C    C  
ATOM   1528  HAC Ci9    84     -10.415 -24.959 -14.171  1.00  0.00      C    H  
ATOM   1529  CAD Ci9    84     -11.020 -26.764 -13.165  1.00  0.00      C    C  
ATOM   1530  FAE Ci9    84      -9.944 -27.478 -13.592  1.00  0.00      C    F  
ATOM   1531  CAL Ci9    84     -11.991 -27.375 -12.380  1.00  0.00      C    C  
ATOM   1532  HAL Ci9    84     -11.865 -28.411 -12.066  1.00  0.00      C    H  
ATOM   1533  CAK Ci9    84     -13.119 -26.663 -11.988  1.00  0.00      C    C  
ATOM   1534  HAK Ci9    84     -13.880 -27.143 -11.373  1.00  0.00      C    H  
ATOM   1535  N   MET    85     -14.922 -17.976  -5.987  1.00  0.00      C    N  
ATOM   1536  HN  MET    85     -14.260 -18.539  -5.535  1.00  0.00      C    H  
ATOM   1537  CA  MET    85     -15.954 -17.302  -5.203  1.00  0.00      C    C  
ATOM   1538  HA  MET    85     -16.923 -17.572  -5.588  1.00  0.00      C    H  
ATOM   1539  CB  MET    85     -15.858 -17.762  -3.747  1.00  0.00      C    C  
ATOM   1540  HB1 MET    85     -16.481 -17.129  -3.130  1.00  0.00      C    H  
ATOM   1541  HB2 MET    85     -14.836 -17.689  -3.416  1.00  0.00      C    H  
ATOM   1542  CG  MET    85     -16.331 -19.210  -3.620  1.00  0.00      C    C  
ATOM   1543  HG1 MET    85     -16.083 -19.586  -2.637  1.00  0.00      C    H  
ATOM   1544  HG2 MET    85     -15.840 -19.815  -4.369  1.00  0.00      C    H  
ATOM   1545  SD  MET    85     -18.121 -19.284  -3.862  1.00  0.00      C    S  
ATOM   1546  CE  MET    85     -18.358 -20.973  -3.259  1.00  0.00      C    C  
ATOM   1547  HE1 MET    85     -18.756 -20.940  -2.255  1.00  0.00      C    H  
ATOM   1548  HE2 MET    85     -17.412 -21.491  -3.252  1.00  0.00      C    H  
ATOM   1549  HE3 MET    85     -19.047 -21.493  -3.909  1.00  0.00      C    H  
ATOM   1550  C   MET    85     -15.798 -15.778  -5.248  1.00  0.00      C    C  
ATOM   1551  O   MET    85     -16.739 -15.047  -5.573  1.00  0.00      C    O  
ATOM   1552  N   LYS    86     -14.599 -15.301  -4.923  1.00  0.00      C    N  
ATOM   1553  HN  LYS    86     -13.883 -15.921  -4.672  1.00  0.00      C    H  
ATOM   1554  CA  LYS    86     -14.340 -13.866  -4.929  1.00  0.00      C    C  
ATOM   1555  HA  LYS    86     -15.153 -13.364  -4.420  1.00  0.00      C    H  
ATOM   1556  CB  LYS    86     -13.040 -13.569  -4.179  1.00  0.00      C    C  
ATOM   1557  HB1 LYS    86     -13.029 -14.118  -3.250  1.00  0.00      C    H  
ATOM   1558  HB2 LYS    86     -12.979 -12.511  -3.971  1.00  0.00      C    H  
ATOM   1559  CG  LYS    86     -11.840 -13.992  -5.030  1.00  0.00      C    C  
ATOM   1560  HG1 LYS    86     -11.721 -13.310  -5.858  1.00  0.00      C    H  
ATOM   1561  HG2 LYS    86     -12.002 -14.991  -5.404  1.00  0.00      C    H  
ATOM   1562  CD  LYS    86     -10.574 -13.972  -4.176  1.00  0.00      C    C  
ATOM   1563  HD1 LYS    86     -10.556 -14.844  -3.540  1.00  0.00      C    H  
ATOM   1564  HD2 LYS    86     -10.561 -13.079  -3.567  1.00  0.00      C    H  
ATOM   1565  CE  LYS    86      -9.355 -13.990  -5.094  1.00  0.00      C    C  
ATOM   1566  HE1 LYS    86      -9.180 -12.994  -5.476  1.00  0.00      C    H  
ATOM   1567  HE2 LYS    86      -9.536 -14.661  -5.918  1.00  0.00      C    H  
ATOM   1568  NZ  LYS    86      -8.161 -14.443  -4.331  1.00  0.00      C    N1+
ATOM   1569  HZ1 LYS    86      -8.002 -13.808  -3.524  1.00  0.00      C    H  
ATOM   1570  HZ2 LYS    86      -7.327 -14.430  -4.954  1.00  0.00      C    H  
ATOM   1571  HZ3 LYS    86      -8.318 -15.410  -3.981  1.00  0.00      C    H  
ATOM   1572  C   LYS    86     -14.250 -13.333  -6.355  1.00  0.00      C    C  
ATOM   1573  O   LYS    86     -14.613 -12.189  -6.621  1.00  0.00      C    O  
ATOM   1574  N   ASP    87     -13.765 -14.169  -7.268  1.00  0.00      C    N  
ATOM   1575  HN  ASP    87     -13.493 -15.071  -7.001  1.00  0.00      C    H  
ATOM   1576  CA  ASP    87     -13.632 -13.763  -8.657  1.00  0.00      C    C  
ATOM   1577  HA  ASP    87     -12.983 -12.902  -8.709  1.00  0.00      C    H  
ATOM   1578  CB  ASP    87     -13.011 -14.899  -9.478  1.00  0.00      C    C  
ATOM   1579  HB1 ASP    87     -13.641 -15.775  -9.419  1.00  0.00      C    H  
ATOM   1580  HB2 ASP    87     -12.036 -15.130  -9.084  1.00  0.00      C    H  
ATOM   1581  CG  ASP    87     -12.866 -14.479 -10.934  1.00  0.00      C    C  
ATOM   1582  OD1 ASP    87     -13.312 -13.395 -11.265  1.00  0.00      C    O  
ATOM   1583  OD2 ASP    87     -12.306 -15.252 -11.696  1.00  0.00      C    O1-
ATOM   1584  C   ASP    87     -14.990 -13.395  -9.231  1.00  0.00      C    C  
ATOM   1585  O   ASP    87     -15.136 -12.359  -9.883  1.00  0.00      C    O  
ATOM   1586  N   ASP    88     -15.984 -14.241  -8.981  1.00  0.00      C    N  
ATOM   1587  HN  ASP    88     -15.814 -15.045  -8.450  1.00  0.00      C    H  
ATOM   1588  CA  ASP    88     -17.325 -13.979  -9.478  1.00  0.00      C    C  
ATOM   1589  HA  ASP    88     -17.277 -13.838 -10.547  1.00  0.00      C    H  
ATOM   1590  CB  ASP    88     -18.245 -15.161  -9.178  1.00  0.00      C    C  
ATOM   1591  HB1 ASP    88     -19.270 -14.865  -9.327  1.00  0.00      C    H  
ATOM   1592  HB2 ASP    88     -18.105 -15.469  -8.152  1.00  0.00      C    H  
ATOM   1593  CG  ASP    88     -17.912 -16.322 -10.103  1.00  0.00      C    C  
ATOM   1594  OD1 ASP    88     -17.004 -16.174 -10.907  1.00  0.00      C    O  
ATOM   1595  OD2 ASP    88     -18.597 -17.324 -10.025  1.00  0.00      C    O1-
ATOM   1596  C   ASP    88     -17.888 -12.717  -8.842  1.00  0.00      C    C  
ATOM   1597  O   ASP    88     -18.531 -11.908  -9.509  1.00  0.00      C    O  
ATOM   1598  N   SER    89     -17.640 -12.554  -7.544  1.00  0.00      C    N  
ATOM   1599  HN  SER    89     -17.120 -13.236  -7.058  1.00  0.00      C    H  
ATOM   1600  CA  SER    89     -18.130 -11.381  -6.830  1.00  0.00      C    C  
ATOM   1601  HA  SER    89     -19.204 -11.335  -6.929  1.00  0.00      C    H  
ATOM   1602  CB  SER    89     -17.777 -11.488  -5.346  1.00  0.00      C    C  
ATOM   1603  HB1 SER    89     -16.702 -11.551  -5.240  1.00  0.00      C    H  
ATOM   1604  HB2 SER    89     -18.228 -12.372  -4.929  1.00  0.00      C    H  
ATOM   1605  OG  SER    89     -18.268 -10.343  -4.660  1.00  0.00      C    O  
ATOM   1606  HG  SER    89     -18.782 -10.646  -3.908  1.00  0.00      C    H  
ATOM   1607  C   SER    89     -17.524 -10.109  -7.411  1.00  0.00      C    C  
ATOM   1608  O   SER    89     -18.219  -9.114  -7.621  1.00  0.00      C    O  
ATOM   1609  N   GLU    90     -16.217 -10.145  -7.665  1.00  0.00      C    N  
ATOM   1610  HN  GLU    90     -15.712 -10.962  -7.475  1.00  0.00      C    H  
ATOM   1611  CA  GLU    90     -15.524  -8.986  -8.218  1.00  0.00      C    C  
ATOM   1612  HA  GLU    90     -15.666  -8.145  -7.559  1.00  0.00      C    H  
ATOM   1613  CB  GLU    90     -14.025  -9.281  -8.328  1.00  0.00      C    C  
ATOM   1614  HB1 GLU    90     -13.869 -10.098  -9.016  1.00  0.00      C    H  
ATOM   1615  HB2 GLU    90     -13.640  -9.551  -7.355  1.00  0.00      C    H  
ATOM   1616  CG  GLU    90     -13.289  -8.038  -8.841  1.00  0.00      C    C  
ATOM   1617  HG1 GLU    90     -13.480  -7.209  -8.177  1.00  0.00      C    H  
ATOM   1618  HG2 GLU    90     -13.641  -7.792  -9.832  1.00  0.00      C    H  
ATOM   1619  CD  GLU    90     -11.790  -8.304  -8.895  1.00  0.00      C    C  
ATOM   1620  OE1 GLU    90     -11.398  -9.431  -8.644  1.00  0.00      C    O  
ATOM   1621  OE2 GLU    90     -11.054  -7.373  -9.180  1.00  0.00      C    O1-
ATOM   1622  C   GLU    90     -16.077  -8.637  -9.596  1.00  0.00      C    C  
ATOM   1623  O   GLU    90     -16.326  -7.470  -9.898  1.00  0.00      C    O  
ATOM   1624  N   ASN    91     -16.264  -9.655 -10.429  1.00  0.00      C    N  
ATOM   1625  HN  ASN    91     -16.048 -10.565 -10.136  1.00  0.00      C    H  
ATOM   1626  CA  ASN    91     -16.785  -9.439 -11.773  1.00  0.00      C    C  
ATOM   1627  HA  ASN    91     -16.497  -8.454 -12.106  1.00  0.00      C    H  
ATOM   1628  CB  ASN    91     -16.200 -10.477 -12.734  1.00  0.00      C    C  
ATOM   1629  HB1 ASN    91     -16.614 -11.448 -12.508  1.00  0.00      C    H  
ATOM   1630  HB2 ASN    91     -15.126 -10.508 -12.614  1.00  0.00      C    H  
ATOM   1631  CG  ASN    91     -16.538 -10.106 -14.174  1.00  0.00      C    C  
ATOM   1632  OD1 ASN    91     -16.615  -8.925 -14.510  1.00  0.00      C    O  
ATOM   1633  ND2 ASN    91     -16.744 -11.051 -15.050  1.00  0.00      C    N  
ATOM   1634 HD21 ASN    91     -16.681 -11.992 -14.780  1.00  0.00      C    H  
ATOM   1635 HD22 ASN    91     -16.963 -10.821 -15.977  1.00  0.00      C    H  
ATOM   1636  C   ASN    91     -18.304  -9.537 -11.778  1.00  0.00      C    C  
ATOM   1637  O   ASN    91     -18.866 -10.612 -11.981  1.00  0.00      C    O  
ATOM   1638  N   LEU    92     -18.964  -8.405 -11.555  1.00  0.00      C    N  
ATOM   1639  HN  LEU    92     -18.462  -7.576 -11.399  1.00  0.00      C    H  
ATOM   1640  CA  LEU    92     -20.420  -8.382 -11.538  1.00  0.00      C    C  
ATOM   1641  HA  LEU    92     -20.785  -9.248 -12.062  1.00  0.00      C    H  
ATOM   1642  CB  LEU    92     -20.927  -8.420 -10.091  1.00  0.00      C    C  
ATOM   1643  HB1 LEU    92     -21.335  -7.455  -9.831  1.00  0.00      C    H  
ATOM   1644  HB2 LEU    92     -20.103  -8.647  -9.430  1.00  0.00      C    H  
ATOM   1645  CG  LEU    92     -22.016  -9.490  -9.935  1.00  0.00      C    C  
ATOM   1646  HG  LEU    92     -21.662 -10.432 -10.325  1.00  0.00      C    H  
ATOM   1647  CD1 LEU    92     -22.354  -9.662  -8.453  1.00  0.00      C    C  
ATOM   1648 HD11 LEU    92     -21.541 -10.173  -7.957  1.00  0.00      C    H  
ATOM   1649 HD12 LEU    92     -23.257 -10.246  -8.356  1.00  0.00      C    H  
ATOM   1650 HD13 LEU    92     -22.501  -8.693  -8.000  1.00  0.00      C    H  
ATOM   1651  CD2 LEU    92     -23.273  -9.056 -10.696  1.00  0.00      C    C  
ATOM   1652 HD21 LEU    92     -23.096  -9.135 -11.758  1.00  0.00      C    H  
ATOM   1653 HD22 LEU    92     -23.513  -8.032 -10.446  1.00  0.00      C    H  
ATOM   1654 HD23 LEU    92     -24.101  -9.695 -10.421  1.00  0.00      C    H  
ATOM   1655  C   LEU    92     -20.948  -7.133 -12.233  1.00  0.00      C    C  
ATOM   1656  O   LEU    92     -21.858  -7.207 -13.057  1.00  0.00      C    O  
ATOM   1657  N   TYR    93     -20.371  -5.986 -11.894  1.00  0.00      C    N  
ATOM   1658  HN  TYR    93     -19.651  -5.986 -11.230  1.00  0.00      C    H  
ATOM   1659  CA  TYR    93     -20.794  -4.727 -12.493  1.00  0.00      C    C  
ATOM   1660  HA  TYR    93     -20.416  -3.911 -11.895  1.00  0.00      C    H  
ATOM   1661  CB  TYR    93     -20.228  -4.605 -13.909  1.00  0.00      C    C  
ATOM   1662  HB1 TYR    93     -20.588  -3.695 -14.366  1.00  0.00      C    H  
ATOM   1663  HB2 TYR    93     -20.546  -5.453 -14.498  1.00  0.00      C    H  
ATOM   1664  CG  TYR    93     -18.719  -4.574 -13.849  1.00  0.00      C    C  
ATOM   1665  CD1 TYR    93     -17.982  -5.736 -14.104  1.00  0.00      C    C  
ATOM   1666  HD1 TYR    93     -18.492  -6.657 -14.347  1.00  0.00      C    H  
ATOM   1667  CD2 TYR    93     -18.058  -3.380 -13.535  1.00  0.00      C    C  
ATOM   1668  HD2 TYR    93     -18.627  -2.484 -13.337  1.00  0.00      C    H  
ATOM   1669  CE1 TYR    93     -16.584  -5.705 -14.047  1.00  0.00      C    C  
ATOM   1670  HE1 TYR    93     -16.014  -6.601 -14.244  1.00  0.00      C    H  
ATOM   1671  CE2 TYR    93     -16.660  -3.349 -13.477  1.00  0.00      C    C  
ATOM   1672  HE2 TYR    93     -16.150  -2.428 -13.235  1.00  0.00      C    H  
ATOM   1673  CZ  TYR    93     -15.923  -4.511 -13.733  1.00  0.00      C    C  
ATOM   1674  OH  TYR    93     -14.544  -4.480 -13.677  1.00  0.00      C    O  
ATOM   1675  HH  TYR    93     -14.249  -3.657 -14.074  1.00  0.00      C    H  
ATOM   1676  C   TYR    93     -22.318  -4.639 -12.540  1.00  0.00      C    C  
ATOM   1677  O   TYR    93     -22.967  -4.369 -11.528  1.00  0.00      C    O  
ATOM   1678  N   PHE    94     -22.878  -4.867 -13.721  1.00  0.00      C    N  
ATOM   1679  HN  PHE    94     -22.309  -5.076 -14.489  1.00  0.00      C    H  
ATOM   1680  CA  PHE    94     -24.324  -4.813 -13.900  1.00  0.00      C    C  
ATOM   1681  HA  PHE    94     -24.798  -5.244 -13.031  1.00  0.00      C    H  
ATOM   1682  CB  PHE    94     -24.773  -3.356 -14.029  1.00  0.00      C    C  
ATOM   1683  HB1 PHE    94     -24.772  -2.891 -13.055  1.00  0.00      C    H  
ATOM   1684  HB2 PHE    94     -25.770  -3.322 -14.444  1.00  0.00      C    H  
ATOM   1685  CG  PHE    94     -23.822  -2.616 -14.941  1.00  0.00      C    C  
ATOM   1686  CD1 PHE    94     -23.988  -2.669 -16.330  1.00  0.00      C    C  
ATOM   1687  HD1 PHE    94     -24.799  -3.236 -16.753  1.00  0.00      C    H  
ATOM   1688  CD2 PHE    94     -22.768  -1.878 -14.392  1.00  0.00      C    C  
ATOM   1689  HD2 PHE    94     -22.640  -1.836 -13.320  1.00  0.00      C    H  
ATOM   1690  CE1 PHE    94     -23.100  -1.984 -17.167  1.00  0.00      C    C  
ATOM   1691  HE1 PHE    94     -23.228  -2.026 -18.238  1.00  0.00      C    H  
ATOM   1692  CE2 PHE    94     -21.881  -1.192 -15.229  1.00  0.00      C    C  
ATOM   1693  HE2 PHE    94     -21.069  -0.621 -14.804  1.00  0.00      C    H  
ATOM   1694  CZ  PHE    94     -22.047  -1.245 -16.618  1.00  0.00      C    C  
ATOM   1695  HZ  PHE    94     -21.361  -0.717 -17.265  1.00  0.00      C    H  
ATOM   1696  C   PHE    94     -24.750  -5.604 -15.133  1.00  0.00      C    C  
ATOM   1697  O   PHE    94     -23.951  -5.836 -16.041  1.00  0.00      C    O  
ATOM   1698  N   GLN    95     -26.014  -6.017 -15.159  1.00  0.00      C    N  
ATOM   1699  HN  GLN    95     -26.606  -5.805 -14.407  1.00  0.00      C    H  
ATOM   1700  CA  GLN    95     -26.534  -6.780 -16.289  1.00  0.00      C    C  
ATOM   1701  HA  GLN    95     -27.476  -7.224 -16.003  1.00  0.00      C    H  
ATOM   1702  CB  GLN    95     -26.764  -5.856 -17.486  1.00  0.00      C    C  
ATOM   1703  HB1 GLN    95     -26.645  -6.417 -18.401  1.00  0.00      C    H  
ATOM   1704  HB2 GLN    95     -26.045  -5.052 -17.462  1.00  0.00      C    H  
ATOM   1705  CG  GLN    95     -28.180  -5.276 -17.427  1.00  0.00      C    C  
ATOM   1706  HG1 GLN    95     -28.901  -6.079 -17.443  1.00  0.00      C    H  
ATOM   1707  HG2 GLN    95     -28.338  -4.636 -18.284  1.00  0.00      C    H  
ATOM   1708  CD  GLN    95     -28.355  -4.462 -16.151  1.00  0.00      C    C  
ATOM   1709  OE1 GLN    95     -27.667  -3.460 -15.950  1.00  0.00      C    O  
ATOM   1710  NE2 GLN    95     -29.233  -4.841 -15.262  1.00  0.00      C    N  
ATOM   1711 HE21 GLN    95     -29.772  -5.644 -15.420  1.00  0.00      C    H  
ATOM   1712 HE22 GLN    95     -29.354  -4.323 -14.440  1.00  0.00      C    H  
ATOM   1713  C   GLN    95     -25.567  -7.892 -16.675  1.00  0.00      C    C  
ATOM   1714  O   GLN    95     -24.687  -7.700 -17.516  1.00  0.00      C    O  
ATOM   1715  N   GLY    96     -25.734  -9.056 -16.055  1.00  0.00      C    N  
ATOM   1716  HN  GLY    96     -26.451  -9.151 -15.394  1.00  0.00      C    H  
ATOM   1717  CA  GLY    96     -24.869 -10.193 -16.344  1.00  0.00      C    C  
ATOM   1718  HA1 GLY    96     -24.966 -10.924 -15.555  1.00  0.00      C    H  
ATOM   1719  HA2 GLY    96     -23.843  -9.855 -16.392  1.00  0.00      C    H  
ATOM   1720  C   GLY    96     -25.249 -10.838 -17.671  1.00  0.00      C    C  
ATOM   1721  O   GLY    96     -26.234 -10.447 -18.298  1.00  0.00      C    O  
ATOM   1722  N   ARG    97     -24.461 -11.824 -18.094  1.00  0.00      C    N  
ATOM   1723  HN  ARG    97     -23.690 -12.089 -17.551  1.00  0.00      C    H  
ATOM   1724  CA  ARG    97     -24.720 -12.517 -19.355  1.00  0.00      C    C  
ATOM   1725  HA  ARG    97     -25.671 -12.195 -19.747  1.00  0.00      C    H  
ATOM   1726  CB  ARG    97     -23.628 -12.181 -20.374  1.00  0.00      C    C  
ATOM   1727  HB1 ARG    97     -23.847 -12.668 -21.312  1.00  0.00      C    H  
ATOM   1728  HB2 ARG    97     -22.672 -12.527 -20.003  1.00  0.00      C    H  
ATOM   1729  CG  ARG    97     -23.575 -10.667 -20.586  1.00  0.00      C    C  
ATOM   1730  HG1 ARG    97     -23.210 -10.190 -19.690  1.00  0.00      C    H  
ATOM   1731  HG2 ARG    97     -24.568 -10.303 -20.809  1.00  0.00      C    H  
ATOM   1732  CD  ARG    97     -22.640 -10.342 -21.751  1.00  0.00      C    C  
ATOM   1733  HD1 ARG    97     -21.721 -10.898 -21.635  1.00  0.00      C    H  
ATOM   1734  HD2 ARG    97     -22.418  -9.286 -21.752  1.00  0.00      C    H  
ATOM   1735  NE  ARG    97     -23.267 -10.704 -23.019  1.00  0.00      C    N  
ATOM   1736  HE  ARG    97     -24.188 -11.041 -23.021  1.00  0.00      C    H  
ATOM   1737  CZ  ARG    97     -22.617 -10.573 -24.170  1.00  0.00      C    C  
ATOM   1738  NH1 ARG    97     -23.205 -10.888 -25.292  1.00  0.00      C    N1+
ATOM   1739 HH11 ARG    97     -24.145 -11.229 -25.285  1.00  0.00      C    H  
ATOM   1740 HH12 ARG    97     -22.716 -10.791 -26.159  1.00  0.00      C    H  
ATOM   1741  NH2 ARG    97     -21.392 -10.124 -24.179  1.00  0.00      C    N  
ATOM   1742 HH21 ARG    97     -20.942  -9.878 -23.321  1.00  0.00      C    H  
ATOM   1743 HH22 ARG    97     -20.901 -10.026 -25.046  1.00  0.00      C    H  
ATOM   1744  C   ARG    97     -24.763 -14.024 -19.135  1.00  0.00      C    C  
ATOM   1745  O   ARG    97     -24.151 -14.542 -18.201  1.00  0.00      C    O  
ATOM   1746  N   ARG    98     -25.497 -14.722 -19.996  1.00  0.00      C    N  
ATOM   1747  HN  ARG    98     -25.966 -14.256 -20.719  1.00  0.00      C    H  
ATOM   1748  CA  ARG    98     -25.617 -16.168 -19.875  1.00  0.00      C    C  
ATOM   1749  HA  ARG    98     -26.085 -16.407 -18.933  1.00  0.00      C    H  
ATOM   1750  CB  ARG    98     -26.483 -16.711 -21.015  1.00  0.00      C    C  
ATOM   1751  HB1 ARG    98     -25.973 -16.562 -21.955  1.00  0.00      C    H  
ATOM   1752  HB2 ARG    98     -27.428 -16.185 -21.031  1.00  0.00      C    H  
ATOM   1753  CG  ARG    98     -26.733 -18.206 -20.805  1.00  0.00      C    C  
ATOM   1754  HG1 ARG    98     -27.220 -18.360 -19.855  1.00  0.00      C    H  
ATOM   1755  HG2 ARG    98     -25.789 -18.732 -20.816  1.00  0.00      C    H  
ATOM   1756  CD  ARG    98     -27.628 -18.739 -21.926  1.00  0.00      C    C  
ATOM   1757  HD1 ARG    98     -28.507 -18.117 -22.008  1.00  0.00      C    H  
ATOM   1758  HD2 ARG    98     -27.928 -19.750 -21.694  1.00  0.00      C    H  
ATOM   1759  NE  ARG    98     -26.909 -18.732 -23.196  1.00  0.00      C    N  
ATOM   1760  HE  ARG    98     -25.963 -18.478 -23.212  1.00  0.00      C    H  
ATOM   1761  CZ  ARG    98     -27.514 -19.068 -24.331  1.00  0.00      C    C  
ATOM   1762  NH1 ARG    98     -26.848 -19.060 -25.452  1.00  0.00      C    N1+
ATOM   1763 HH11 ARG    98     -25.882 -18.800 -25.459  1.00  0.00      C    H  
ATOM   1764 HH12 ARG    98     -27.304 -19.312 -26.306  1.00  0.00      C    H  
ATOM   1765  NH2 ARG    98     -28.774 -19.408 -24.322  1.00  0.00      C    N  
ATOM   1766 HH21 ARG    98     -29.285 -19.416 -23.462  1.00  0.00      C    H  
ATOM   1767 HH22 ARG    98     -29.229 -19.662 -25.175  1.00  0.00      C    H  
ATOM   1768  C   ARG    98     -24.241 -16.816 -19.930  1.00  0.00      C    C  
ATOM   1769  O   ARG    98     -23.684 -17.019 -21.009  1.00  0.00      C    O  
ATOM   1770  N   VAL    99     -23.698 -17.144 -18.760  1.00  0.00      C    N  
ATOM   1771  HN  VAL    99     -24.189 -16.960 -17.932  1.00  0.00      C    H  
ATOM   1772  CA  VAL    99     -22.383 -17.771 -18.692  1.00  0.00      C    C  
ATOM   1773  HA  VAL    99     -21.885 -17.666 -19.642  1.00  0.00      C    H  
ATOM   1774  CB  VAL    99     -21.543 -17.093 -17.609  1.00  0.00      C    C  
ATOM   1775  HB  VAL    99     -22.038 -17.196 -16.654  1.00  0.00      C    H  
ATOM   1776  CG1 VAL    99     -20.165 -17.755 -17.537  1.00  0.00      C    C  
ATOM   1777 HG11 VAL    99     -19.476 -17.099 -17.024  1.00  0.00      C    H  
ATOM   1778 HG12 VAL    99     -19.804 -17.945 -18.537  1.00  0.00      C    H  
ATOM   1779 HG13 VAL    99     -20.241 -18.689 -16.998  1.00  0.00      C    H  
ATOM   1780  CG2 VAL    99     -21.380 -15.609 -17.943  1.00  0.00      C    C  
ATOM   1781 HG21 VAL    99     -20.334 -15.348 -17.918  1.00  0.00      C    H  
ATOM   1782 HG22 VAL    99     -21.916 -15.017 -17.217  1.00  0.00      C    H  
ATOM   1783 HG23 VAL    99     -21.778 -15.417 -18.928  1.00  0.00      C    H  
ATOM   1784  C   VAL    99     -22.523 -19.246 -18.359  1.00  0.00      C    C  
ATOM   1785  O   VAL    99     -22.724 -19.604 -17.198  1.00  0.00      C    O  
ATOM   1786  N   ARG   100     -22.405 -20.092 -19.385  1.00  0.00      C    N  
ATOM   1787  HN  ARG   100     -22.239 -19.734 -20.283  1.00  0.00      C    H  
ATOM   1788  CA  ARG   100     -22.516 -21.534 -19.205  1.00  0.00      C    C  
ATOM   1789  HA  ARG   100     -22.850 -21.977 -20.131  1.00  0.00      C    H  
ATOM   1790  CB  ARG   100     -21.147 -22.118 -18.845  1.00  0.00      C    C  
ATOM   1791  HB1 ARG   100     -21.254 -23.160 -18.592  1.00  0.00      C    H  
ATOM   1792  HB2 ARG   100     -20.735 -21.582 -18.002  1.00  0.00      C    H  
ATOM   1793  CG  ARG   100     -20.203 -21.990 -20.041  1.00  0.00      C    C  
ATOM   1794  HG1 ARG   100     -20.181 -20.961 -20.373  1.00  0.00      C    H  
ATOM   1795  HG2 ARG   100     -20.553 -22.620 -20.844  1.00  0.00      C    H  
ATOM   1796  CD  ARG   100     -18.793 -22.418 -19.628  1.00  0.00      C    C  
ATOM   1797  HD1 ARG   100     -18.174 -22.508 -20.509  1.00  0.00      C    H  
ATOM   1798  HD2 ARG   100     -18.844 -23.376 -19.131  1.00  0.00      C    H  
ATOM   1799  NE  ARG   100     -18.208 -21.440 -18.719  1.00  0.00      C    N  
ATOM   1800  HE  ARG   100     -18.721 -20.640 -18.476  1.00  0.00      C    H  
ATOM   1801  CZ  ARG   100     -16.989 -21.611 -18.218  1.00  0.00      C    C  
ATOM   1802  NH1 ARG   100     -16.482 -20.717 -17.414  1.00  0.00      C    N1+
ATOM   1803 HH11 ARG   100     -17.011 -19.903 -17.176  1.00  0.00      C    H  
ATOM   1804 HH12 ARG   100     -15.565 -20.845 -17.038  1.00  0.00      C    H  
ATOM   1805  NH2 ARG   100     -16.298 -22.673 -18.530  1.00  0.00      C    N  
ATOM   1806 HH21 ARG   100     -16.686 -23.358 -19.147  1.00  0.00      C    H  
ATOM   1807 HH22 ARG   100     -15.380 -22.802 -18.154  1.00  0.00      C    H  
ATOM   1808  C   ARG   100     -23.530 -21.860 -18.110  1.00  0.00      C    C  
ATOM   1809  O   ARG   100     -24.730 -21.970 -18.366  1.00  0.00      C    O  
ATOM   1810  N   ILE   101     -23.031 -22.006 -16.891  1.00  0.00      C    N  
ATOM   1811  HN  ILE   101     -22.068 -21.899 -16.756  1.00  0.00      C    H  
ATOM   1812  CA  ILE   101     -23.883 -22.315 -15.747  1.00  0.00      C    C  
ATOM   1813  HA  ILE   101     -24.902 -22.053 -15.994  1.00  0.00      C    H  
ATOM   1814  CB  ILE   101     -23.826 -23.814 -15.425  1.00  0.00      C    C  
ATOM   1815  HB  ILE   101     -23.971 -23.956 -14.363  1.00  0.00      C    H  
ATOM   1816  CG1 ILE   101     -22.464 -24.392 -15.831  1.00  0.00      C    C  
ATOM   1817 HG11 ILE   101     -22.318 -24.266 -16.892  1.00  0.00      C    H  
ATOM   1818 HG12 ILE   101     -22.439 -25.447 -15.590  1.00  0.00      C    H  
ATOM   1819  CG2 ILE   101     -24.935 -24.542 -16.185  1.00  0.00      C    C  
ATOM   1820 HG21 ILE   101     -24.675 -25.586 -16.292  1.00  0.00      C    H  
ATOM   1821 HG22 ILE   101     -25.054 -24.099 -17.163  1.00  0.00      C    H  
ATOM   1822 HG23 ILE   101     -25.861 -24.457 -15.637  1.00  0.00      C    H  
ATOM   1823  CD1 ILE   101     -21.348 -23.671 -15.069  1.00  0.00      C    C  
ATOM   1824 HD11 ILE   101     -21.695 -23.419 -14.079  1.00  0.00      C    H  
ATOM   1825 HD12 ILE   101     -21.073 -22.768 -15.594  1.00  0.00      C    H  
ATOM   1826 HD13 ILE   101     -20.486 -24.320 -14.993  1.00  0.00      C    H  
ATOM   1827  C   ILE   101     -23.455 -21.509 -14.524  1.00  0.00      C    C  
ATOM   1828  O   ILE   101     -22.286 -21.149 -14.381  1.00  0.00      C    O  
ATOM   1829  N   SER   102     -24.409 -21.228 -13.642  1.00  0.00      C    N  
ATOM   1830  HN  SER   102     -25.323 -21.540 -13.806  1.00  0.00      C    H  
ATOM   1831  CA  SER   102     -24.116 -20.463 -12.436  1.00  0.00      C    C  
ATOM   1832  HA  SER   102     -23.355 -19.732 -12.661  1.00  0.00      C    H  
ATOM   1833  CB  SER   102     -25.374 -19.734 -11.963  1.00  0.00      C    C  
ATOM   1834  HB1 SER   102     -25.149 -19.184 -11.060  1.00  0.00      C    H  
ATOM   1835  HB2 SER   102     -26.154 -20.450 -11.760  1.00  0.00      C    H  
ATOM   1836  OG  SER   102     -25.809 -18.842 -12.982  1.00  0.00      C    O  
ATOM   1837  HG  SER   102     -25.319 -18.023 -12.888  1.00  0.00      C    H  
ATOM   1838  C   SER   102     -23.608 -21.381 -11.327  1.00  0.00      C    C  
ATOM   1839  O   SER   102     -23.998 -22.546 -11.246  1.00  0.00      C    O  
ATOM   1840  N   ALA   103     -22.738 -20.848 -10.474  1.00  0.00      C    N  
ATOM   1841  HN  ALA   103     -22.464 -19.914 -10.586  1.00  0.00      C    H  
ATOM   1842  CA  ALA   103     -22.188 -21.630  -9.373  1.00  0.00      C    C  
ATOM   1843  HA  ALA   103     -21.693 -22.502  -9.773  1.00  0.00      C    H  
ATOM   1844  CB  ALA   103     -21.166 -20.792  -8.600  1.00  0.00      C    C  
ATOM   1845  HB1 ALA   103     -20.754 -20.037  -9.253  1.00  0.00      C    H  
ATOM   1846  HB2 ALA   103     -20.372 -21.432  -8.244  1.00  0.00      C    H  
ATOM   1847  HB3 ALA   103     -21.649 -20.317  -7.759  1.00  0.00      C    H  
ATOM   1848  C   ALA   103     -23.302 -22.083  -8.433  1.00  0.00      C    C  
ATOM   1849  O   ALA   103     -23.302 -23.217  -7.955  1.00  0.00      C    O  
ATOM   1850  N   ASP   104     -24.254 -21.191  -8.180  1.00  0.00      C    N  
ATOM   1851  HN  ASP   104     -24.206 -20.304  -8.594  1.00  0.00      C    H  
ATOM   1852  CA  ASP   104     -25.373 -21.511  -7.303  1.00  0.00      C    C  
ATOM   1853  HA  ASP   104     -24.986 -21.821  -6.344  1.00  0.00      C    H  
ATOM   1854  CB  ASP   104     -26.257 -20.279  -7.105  1.00  0.00      C    C  
ATOM   1855  HB1 ASP   104     -26.686 -19.989  -8.052  1.00  0.00      C    H  
ATOM   1856  HB2 ASP   104     -25.657 -19.467  -6.720  1.00  0.00      C    H  
ATOM   1857  CG  ASP   104     -27.376 -20.592  -6.117  1.00  0.00      C    C  
ATOM   1858  OD1 ASP   104     -27.569 -21.760  -5.822  1.00  0.00      C    O  
ATOM   1859  OD2 ASP   104     -28.022 -19.660  -5.668  1.00  0.00      C    O1-
ATOM   1860  C   ASP   104     -26.201 -22.648  -7.890  1.00  0.00      C    C  
ATOM   1861  O   ASP   104     -26.618 -23.557  -7.173  1.00  0.00      C    O  
ATOM   1862  N   ALA   105     -26.439 -22.589  -9.198  1.00  0.00      C    N  
ATOM   1863  HN  ALA   105     -26.083 -21.840  -9.719  1.00  0.00      C    H  
ATOM   1864  CA  ALA   105     -27.225 -23.620  -9.864  1.00  0.00      C    C  
ATOM   1865  HA  ALA   105     -28.206 -23.659  -9.419  1.00  0.00      C    H  
ATOM   1866  CB  ALA   105     -27.369 -23.279 -11.349  1.00  0.00      C    C  
ATOM   1867  HB1 ALA   105     -27.747 -22.272 -11.452  1.00  0.00      C    H  
ATOM   1868  HB2 ALA   105     -28.055 -23.971 -11.814  1.00  0.00      C    H  
ATOM   1869  HB3 ALA   105     -26.403 -23.351 -11.829  1.00  0.00      C    H  
ATOM   1870  C   ALA   105     -26.557 -24.983  -9.718  1.00  0.00      C    C  
ATOM   1871  O   ALA   105     -27.216 -25.981  -9.427  1.00  0.00      C    O  
ATOM   1872  N   MET   106     -25.244 -25.017  -9.914  1.00  0.00      C    N  
ATOM   1873  HN  MET   106     -24.770 -24.189 -10.137  1.00  0.00      C    H  
ATOM   1874  CA  MET   106     -24.498 -26.262  -9.792  1.00  0.00      C    C  
ATOM   1875  HA  MET   106     -24.930 -26.994 -10.458  1.00  0.00      C    H  
ATOM   1876  CB  MET   106     -23.038 -26.040 -10.188  1.00  0.00      C    C  
ATOM   1877  HB1 MET   106     -22.596 -25.307  -9.529  1.00  0.00      C    H  
ATOM   1878  HB2 MET   106     -22.993 -25.684 -11.207  1.00  0.00      C    H  
ATOM   1879  CG  MET   106     -22.271 -27.357 -10.070  1.00  0.00      C    C  
ATOM   1880  HG1 MET   106     -22.794 -28.128 -10.618  1.00  0.00      C    H  
ATOM   1881  HG2 MET   106     -22.200 -27.642  -9.030  1.00  0.00      C    H  
ATOM   1882  SD  MET   106     -20.606 -27.154 -10.755  1.00  0.00      C    S  
ATOM   1883  CE  MET   106     -19.940 -26.071  -9.466  1.00  0.00      C    C  
ATOM   1884  HE1 MET   106     -20.275 -25.058  -9.639  1.00  0.00      C    H  
ATOM   1885  HE2 MET   106     -18.863 -26.099  -9.493  1.00  0.00      C    H  
ATOM   1886  HE3 MET   106     -20.282 -26.410  -8.497  1.00  0.00      C    H  
ATOM   1887  C   MET   106     -24.573 -26.793  -8.365  1.00  0.00      C    C  
ATOM   1888  O   MET   106     -24.758 -27.990  -8.145  1.00  0.00      C    O  
ATOM   1889  N   MET   107     -24.426 -25.893  -7.399  1.00  0.00      C    N  
ATOM   1890  HN  MET   107     -24.279 -24.953  -7.634  1.00  0.00      C    H  
ATOM   1891  CA  MET   107     -24.474 -26.281  -5.995  1.00  0.00      C    C  
ATOM   1892  HA  MET   107     -23.700 -27.008  -5.807  1.00  0.00      C    H  
ATOM   1893  CB  MET   107     -24.233 -25.057  -5.106  1.00  0.00      C    C  
ATOM   1894  HB1 MET   107     -25.024 -24.338  -5.262  1.00  0.00      C    H  
ATOM   1895  HB2 MET   107     -23.283 -24.608  -5.361  1.00  0.00      C    H  
ATOM   1896  CG  MET   107     -24.220 -25.486  -3.638  1.00  0.00      C    C  
ATOM   1897  HG1 MET   107     -24.252 -26.563  -3.575  1.00  0.00      C    H  
ATOM   1898  HG2 MET   107     -25.080 -25.070  -3.134  1.00  0.00      C    H  
ATOM   1899  SD  MET   107     -22.708 -24.880  -2.845  1.00  0.00      C    S  
ATOM   1900  CE  MET   107     -23.304 -23.216  -2.458  1.00  0.00      C    C  
ATOM   1901  HE1 MET   107     -22.541 -22.680  -1.911  1.00  0.00      C    H  
ATOM   1902  HE2 MET   107     -24.195 -23.282  -1.856  1.00  0.00      C    H  
ATOM   1903  HE3 MET   107     -23.531 -22.692  -3.377  1.00  0.00      C    H  
ATOM   1904  C   MET   107     -25.828 -26.900  -5.661  1.00  0.00      C    C  
ATOM   1905  O   MET   107     -25.904 -27.927  -4.985  1.00  0.00      C    O  
ATOM   1906  N   GLN   108     -26.895 -26.272  -6.141  1.00  0.00      C    N  
ATOM   1907  HN  GLN   108     -26.777 -25.459  -6.676  1.00  0.00      C    H  
ATOM   1908  CA  GLN   108     -28.239 -26.775  -5.890  1.00  0.00      C    C  
ATOM   1909  HA  GLN   108     -28.386 -26.865  -4.824  1.00  0.00      C    H  
ATOM   1910  CB  GLN   108     -29.279 -25.801  -6.449  1.00  0.00      C    C  
ATOM   1911  HB1 GLN   108     -30.256 -26.259  -6.419  1.00  0.00      C    H  
ATOM   1912  HB2 GLN   108     -29.026 -25.557  -7.472  1.00  0.00      C    H  
ATOM   1913  CG  GLN   108     -29.288 -24.524  -5.608  1.00  0.00      C    C  
ATOM   1914  HG1 GLN   108     -28.304 -24.080  -5.618  1.00  0.00      C    H  
ATOM   1915  HG2 GLN   108     -29.562 -24.767  -4.592  1.00  0.00      C    H  
ATOM   1916  CD  GLN   108     -30.295 -23.532  -6.179  1.00  0.00      C    C  
ATOM   1917  OE1 GLN   108     -30.249 -23.212  -7.366  1.00  0.00      C    O  
ATOM   1918  NE2 GLN   108     -31.209 -23.023  -5.398  1.00  0.00      C    N  
ATOM   1919 HE21 GLN   108     -31.244 -23.281  -4.454  1.00  0.00      C    H  
ATOM   1920 HE22 GLN   108     -31.861 -22.386  -5.756  1.00  0.00      C    H  
ATOM   1921  C   GLN   108     -28.423 -28.146  -6.532  1.00  0.00      C    C  
ATOM   1922  O   GLN   108     -29.037 -29.038  -5.949  1.00  0.00      C    O  
ATOM   1923  N   ALA   109     -27.883 -28.309  -7.735  1.00  0.00      C    N  
ATOM   1924  HN  ALA   109     -27.402 -27.565  -8.153  1.00  0.00      C    H  
ATOM   1925  CA  ALA   109     -27.994 -29.579  -8.443  1.00  0.00      C    C  
ATOM   1926  HA  ALA   109     -29.039 -29.820  -8.566  1.00  0.00      C    H  
ATOM   1927  CB  ALA   109     -27.348 -29.462  -9.826  1.00  0.00      C    C  
ATOM   1928  HB1 ALA   109     -26.295 -29.250  -9.717  1.00  0.00      C    H  
ATOM   1929  HB2 ALA   109     -27.821 -28.662 -10.376  1.00  0.00      C    H  
ATOM   1930  HB3 ALA   109     -27.475 -30.391 -10.362  1.00  0.00      C    H  
ATOM   1931  C   ALA   109     -27.318 -30.697  -7.653  1.00  0.00      C    C  
ATOM   1932  O   ALA   109     -27.835 -31.811  -7.571  1.00  0.00      C    O  
ATOM   1933  N   LEU   110     -26.162 -30.392  -7.071  1.00  0.00      C    N  
ATOM   1934  HN  LEU   110     -25.800 -29.487  -7.169  1.00  0.00      C    H  
ATOM   1935  CA  LEU   110     -25.427 -31.379  -6.289  1.00  0.00      C    C  
ATOM   1936  HA  LEU   110     -25.235 -32.243  -6.904  1.00  0.00      C    H  
ATOM   1937  CB  LEU   110     -24.091 -30.785  -5.836  1.00  0.00      C    C  
ATOM   1938  HB1 LEU   110     -23.630 -31.434  -5.106  1.00  0.00      C    H  
ATOM   1939  HB2 LEU   110     -24.268 -29.813  -5.392  1.00  0.00      C    H  
ATOM   1940  CG  LEU   110     -23.168 -30.629  -7.050  1.00  0.00      C    C  
ATOM   1941  HG  LEU   110     -23.703 -30.116  -7.834  1.00  0.00      C    H  
ATOM   1942  CD1 LEU   110     -21.941 -29.804  -6.656  1.00  0.00      C    C  
ATOM   1943 HD11 LEU   110     -22.259 -28.830  -6.313  1.00  0.00      C    H  
ATOM   1944 HD12 LEU   110     -21.295 -29.691  -7.514  1.00  0.00      C    H  
ATOM   1945 HD13 LEU   110     -21.405 -30.308  -5.865  1.00  0.00      C    H  
ATOM   1946  CD2 LEU   110     -22.709 -32.006  -7.563  1.00  0.00      C    C  
ATOM   1947 HD21 LEU   110     -21.640 -31.993  -7.717  1.00  0.00      C    H  
ATOM   1948 HD22 LEU   110     -23.202 -32.222  -8.500  1.00  0.00      C    H  
ATOM   1949 HD23 LEU   110     -22.959 -32.773  -6.842  1.00  0.00      C    H  
ATOM   1950  C   LEU   110     -26.238 -31.806  -5.072  1.00  0.00      C    C  
ATOM   1951  O   LEU   110     -26.271 -32.984  -4.717  1.00  0.00      C    O  
ATOM   1952  N   LEU   111     -26.893 -30.839  -4.442  1.00  0.00      C    N  
ATOM   1953  HN  LEU   111     -26.829 -29.919  -4.775  1.00  0.00      C    H  
ATOM   1954  CA  LEU   111     -27.709 -31.122  -3.266  1.00  0.00      C    C  
ATOM   1955  HA  LEU   111     -27.139 -31.748  -2.598  1.00  0.00      C    H  
ATOM   1956  CB  LEU   111     -28.069 -29.822  -2.541  1.00  0.00      C    C  
ATOM   1957  HB1 LEU   111     -29.130 -29.805  -2.341  1.00  0.00      C    H  
ATOM   1958  HB2 LEU   111     -27.807 -28.979  -3.165  1.00  0.00      C    H  
ATOM   1959  CG  LEU   111     -27.300 -29.735  -1.219  1.00  0.00      C    C  
ATOM   1960  HG  LEU   111     -27.519 -30.607  -0.619  1.00  0.00      C    H  
ATOM   1961  CD1 LEU   111     -25.796 -29.672  -1.493  1.00  0.00      C    C  
ATOM   1962 HD11 LEU   111     -25.328 -30.579  -1.139  1.00  0.00      C    H  
ATOM   1963 HD12 LEU   111     -25.370 -28.824  -0.977  1.00  0.00      C    H  
ATOM   1964 HD13 LEU   111     -25.626 -29.572  -2.555  1.00  0.00      C    H  
ATOM   1965  CD2 LEU   111     -27.734 -28.479  -0.462  1.00  0.00      C    C  
ATOM   1966 HD21 LEU   111     -26.867 -27.997  -0.035  1.00  0.00      C    H  
ATOM   1967 HD22 LEU   111     -28.418 -28.754   0.327  1.00  0.00      C    H  
ATOM   1968 HD23 LEU   111     -28.225 -27.799  -1.143  1.00  0.00      C    H  
ATOM   1969  C   LEU   111     -28.984 -31.858  -3.659  1.00  0.00      C    C  
ATOM   1970  O   LEU   111     -29.509 -32.664  -2.891  1.00  0.00      C    O  
ATOM   1971  N   GLY   112     -29.478 -31.570  -4.857  1.00  0.00      C    N  
ATOM   1972  HN  GLY   112     -29.018 -30.916  -5.421  1.00  0.00      C    H  
ATOM   1973  CA  GLY   112     -30.697 -32.201  -5.344  1.00  0.00      C    C  
ATOM   1974  HA1 GLY   112     -30.568 -33.273  -5.338  1.00  0.00      C    H  
ATOM   1975  HA2 GLY   112     -30.887 -31.871  -6.355  1.00  0.00      C    H  
ATOM   1976  C   GLY   112     -31.889 -31.840  -4.464  1.00  0.00      C    C  
ATOM   1977  O   GLY   112     -32.103 -30.671  -4.143  1.00  0.00      C    O  
ATOM   1978  N   ALA   113     -32.666 -32.849  -4.081  1.00  0.00      C    N  
ATOM   1979  HN  ALA   113     -32.448 -33.759  -4.370  1.00  0.00      C    H  
ATOM   1980  CA  ALA   113     -33.836 -32.621  -3.242  1.00  0.00      C    C  
ATOM   1981  HA  ALA   113     -34.371 -31.760  -3.614  1.00  0.00      C    H  
ATOM   1982  CB  ALA   113     -34.762 -33.834  -3.298  1.00  0.00      C    C  
ATOM   1983  HB1 ALA   113     -35.316 -33.909  -2.374  1.00  0.00      C    H  
ATOM   1984  HB2 ALA   113     -34.174 -34.730  -3.439  1.00  0.00      C    H  
ATOM   1985  HB3 ALA   113     -35.451 -33.723  -4.123  1.00  0.00      C    H  
ATOM   1986  C   ALA   113     -33.423 -32.355  -1.797  1.00  0.00      C    C  
ATOM   1987  O   ALA   113     -32.506 -32.989  -1.277  1.00  0.00      C    O  
ATOM   1988  N   ARG   114     -34.108 -31.416  -1.154  1.00  0.00      C    N  
ATOM   1989  HN  ARG   114     -34.830 -30.943  -1.618  1.00  0.00      C    H  
ATOM   1990  CA  ARG   114     -33.800 -31.074   0.228  1.00  0.00      C    C  
ATOM   1991  HA  ARG   114     -32.757 -30.815   0.305  1.00  0.00      C    H  
ATOM   1992  CB  ARG   114     -34.646 -29.881   0.672  1.00  0.00      C    C  
ATOM   1993  HB1 ARG   114     -35.586 -30.238   1.067  1.00  0.00      C    H  
ATOM   1994  HB2 ARG   114     -34.833 -29.239  -0.176  1.00  0.00      C    H  
ATOM   1995  CG  ARG   114     -33.903 -29.098   1.761  1.00  0.00      C    C  
ATOM   1996  HG1 ARG   114     -33.296 -29.778   2.340  1.00  0.00      C    H  
ATOM   1997  HG2 ARG   114     -34.618 -28.612   2.409  1.00  0.00      C    H  
ATOM   1998  CD  ARG   114     -32.999 -28.044   1.113  1.00  0.00      C    C  
ATOM   1999  HD1 ARG   114     -33.595 -27.398   0.483  1.00  0.00      C    H  
ATOM   2000  HD2 ARG   114     -32.249 -28.533   0.511  1.00  0.00      C    H  
ATOM   2001  NE  ARG   114     -32.342 -27.242   2.136  1.00  0.00      C    N  
ATOM   2002  HE  ARG   114     -32.425 -27.499   3.078  1.00  0.00      C    H  
ATOM   2003  CZ  ARG   114     -31.633 -26.166   1.811  1.00  0.00      C    C  
ATOM   2004  NH1 ARG   114     -31.055 -25.461   2.744  1.00  0.00      C    N1+
ATOM   2005 HH11 ARG   114     -31.147 -25.729   3.703  1.00  0.00      C    H  
ATOM   2006 HH12 ARG   114     -30.523 -24.650   2.500  1.00  0.00      C    H  
ATOM   2007  NH2 ARG   114     -31.519 -25.812   0.560  1.00  0.00      C    N  
ATOM   2008 HH21 ARG   114     -31.965 -26.351  -0.155  1.00  0.00      C    H  
ATOM   2009 HH22 ARG   114     -30.987 -25.001   0.316  1.00  0.00      C    H  
ATOM   2010  C   ARG   114     -34.087 -32.263   1.140  1.00  0.00      C    C  
ATOM   2011  O   ARG   114     -35.098 -32.948   0.978  1.00  0.00      C    O  
ATOM   2012  N   ALA   115     -33.198 -32.502   2.098  1.00  0.00      C    N  
ATOM   2013  HN  ALA   115     -32.412 -31.923   2.182  1.00  0.00      C    H  
ATOM   2014  CA  ALA   115     -33.377 -33.612   3.029  1.00  0.00      C    C  
ATOM   2015  HA  ALA   115     -34.431 -33.821   3.132  1.00  0.00      C    H  
ATOM   2016  CB  ALA   115     -32.678 -34.856   2.486  1.00  0.00      C    C  
ATOM   2017  HB1 ALA   115     -33.336 -35.707   2.571  1.00  0.00      C    H  
ATOM   2018  HB2 ALA   115     -31.778 -35.037   3.055  1.00  0.00      C    H  
ATOM   2019  HB3 ALA   115     -32.422 -34.700   1.448  1.00  0.00      C    H  
ATOM   2020  C   ALA   115     -32.799 -33.267   4.399  1.00  0.00      C    C  
ATOM   2021  O   ALA   115     -31.641 -32.860   4.504  1.00  0.00      C    O  
ATOM   2022  N   LYS   116     -33.609 -33.438   5.442  1.00  0.00      C    N  
ATOM   2023  HN  LYS   116     -34.519 -33.770   5.293  1.00  0.00      C    H  
ATOM   2024  CA  LYS   116     -33.170 -33.143   6.805  1.00  0.00      C    C  
ATOM   2025  HA  LYS   116     -32.106 -32.960   6.800  1.00  0.00      C    H  
ATOM   2026  CB  LYS   116     -33.886 -31.890   7.325  1.00  0.00      C    C  
ATOM   2027  HB1 LYS   116     -33.783 -31.092   6.606  1.00  0.00      C    H  
ATOM   2028  HB2 LYS   116     -33.440 -31.585   8.262  1.00  0.00      C    H  
ATOM   2029  CG  LYS   116     -35.376 -32.184   7.545  1.00  0.00      C    C  
ATOM   2030  HG1 LYS   116     -35.493 -32.912   8.335  1.00  0.00      C    H  
ATOM   2031  HG2 LYS   116     -35.808 -32.569   6.634  1.00  0.00      C    H  
ATOM   2032  CD  LYS   116     -36.096 -30.901   7.945  1.00  0.00      C    C  
ATOM   2033  HD1 LYS   116     -36.097 -30.211   7.112  1.00  0.00      C    H  
ATOM   2034  HD2 LYS   116     -35.591 -30.450   8.787  1.00  0.00      C    H  
ATOM   2035  CE  LYS   116     -37.538 -31.234   8.328  1.00  0.00      C    C  
ATOM   2036  HE1 LYS   116     -38.046 -30.334   8.640  1.00  0.00      C    H  
ATOM   2037  HE2 LYS   116     -37.538 -31.947   9.140  1.00  0.00      C    H  
ATOM   2038  NZ  LYS   116     -38.244 -31.822   7.155  1.00  0.00      C    N1+
ATOM   2039  HZ1 LYS   116     -37.701 -31.629   6.290  1.00  0.00      C    H  
ATOM   2040  HZ2 LYS   116     -39.190 -31.398   7.072  1.00  0.00      C    H  
ATOM   2041  HZ3 LYS   116     -38.334 -32.851   7.283  1.00  0.00      C    H  
ATOM   2042  C   LYS   116     -33.465 -34.324   7.724  1.00  0.00      C    C  
ATOM   2043  O   LYS   116     -33.417 -34.201   8.948  1.00  0.00      C    O  
ATOM   2044  N   GLU   117     -33.783 -35.464   7.122  1.00  0.00      C    N  
ATOM   2045  HN  GLU   117     -33.816 -35.497   6.143  1.00  0.00      C    H  
ATOM   2046  CA  GLU   117     -34.102 -36.663   7.887  1.00  0.00      C    C  
ATOM   2047  HA  GLU   117     -34.928 -36.447   8.546  1.00  0.00      C    H  
ATOM   2048  CB  GLU   117     -34.505 -37.796   6.942  1.00  0.00      C    C  
ATOM   2049  HB1 GLU   117     -34.715 -38.685   7.519  1.00  0.00      C    H  
ATOM   2050  HB2 GLU   117     -33.697 -37.996   6.254  1.00  0.00      C    H  
ATOM   2051  CG  GLU   117     -35.757 -37.393   6.160  1.00  0.00      C    C  
ATOM   2052  HG1 GLU   117     -35.596 -36.434   5.691  1.00  0.00      C    H  
ATOM   2053  HG2 GLU   117     -36.595 -37.324   6.839  1.00  0.00      C    H  
ATOM   2054  CD  GLU   117     -36.060 -38.435   5.089  1.00  0.00      C    C  
ATOM   2055  OE1 GLU   117     -36.789 -39.368   5.385  1.00  0.00      C    O  
ATOM   2056  OE2 GLU   117     -35.557 -38.285   3.987  1.00  0.00      C    O1-
ATOM   2057  C   GLU   117     -32.902 -37.094   8.719  1.00  0.00      C    C  
ATOM   2058  O   GLU   117     -33.016 -37.947   9.598  1.00  0.00      C    O  
ATOM   2059  N   SER   118     -31.751 -36.498   8.438  1.00  0.00      C    N  
ATOM   2060  HN  SER   118     -31.716 -35.824   7.728  1.00  0.00      C    H  
ATOM   2061  CA  SER   118     -30.539 -36.831   9.171  1.00  0.00      C    C  
ATOM   2062  HA  SER   118     -30.322 -37.880   9.039  1.00  0.00      C    H  
ATOM   2063  CB  SER   118     -29.365 -36.010   8.636  1.00  0.00      C    C  
ATOM   2064  HB1 SER   118     -29.584 -34.956   8.749  1.00  0.00      C    H  
ATOM   2065  HB2 SER   118     -29.213 -36.232   7.593  1.00  0.00      C    H  
ATOM   2066  OG  SER   118     -28.188 -36.342   9.362  1.00  0.00      C    O  
ATOM   2067  HG  SER   118     -27.754 -35.523   9.613  1.00  0.00      C    H  
ATOM   2068  C   SER   118     -30.723 -36.543  10.658  1.00  0.00      C    C  
ATOM   2069  O   SER   118     -30.321 -37.339  11.506  1.00  0.00      C    O  
ATOM   2070  N   LEU   119     -31.328 -35.401  10.971  1.00  0.00      C    N  
ATOM   2071  HN  LEU   119     -31.626 -34.803  10.256  1.00  0.00      C    H  
ATOM   2072  CA  LEU   119     -31.552 -35.028  12.364  1.00  0.00      C    C  
ATOM   2073  HA  LEU   119     -30.609 -35.066  12.889  1.00  0.00      C    H  
ATOM   2074  CB  LEU   119     -32.102 -33.604  12.445  1.00  0.00      C    C  
ATOM   2075  HB1 LEU   119     -33.059 -33.560  11.949  1.00  0.00      C    H  
ATOM   2076  HB2 LEU   119     -31.413 -32.927  11.961  1.00  0.00      C    H  
ATOM   2077  CG  LEU   119     -32.270 -33.201  13.911  1.00  0.00      C    C  
ATOM   2078  HG  LEU   119     -31.816 -33.946  14.548  1.00  0.00      C    H  
ATOM   2079  CD1 LEU   119     -31.594 -31.849  14.146  1.00  0.00      C    C  
ATOM   2080 HD11 LEU   119     -31.753 -31.539  15.169  1.00  0.00      C    H  
ATOM   2081 HD12 LEU   119     -32.017 -31.113  13.477  1.00  0.00      C    H  
ATOM   2082 HD13 LEU   119     -30.535 -31.939  13.958  1.00  0.00      C    H  
ATOM   2083  CD2 LEU   119     -33.761 -33.086  14.238  1.00  0.00      C    C  
ATOM   2084 HD21 LEU   119     -33.885 -32.912  15.297  1.00  0.00      C    H  
ATOM   2085 HD22 LEU   119     -34.261 -34.003  13.963  1.00  0.00      C    H  
ATOM   2086 HD23 LEU   119     -34.188 -32.263  13.685  1.00  0.00      C    H  
ATOM   2087  C   LEU   119     -32.526 -35.995  13.035  1.00  0.00      C    C  
ATOM   2088  O   LEU   119     -32.314 -36.415  14.173  1.00  0.00      C    O  
ATOM   2089  N   ASP   120     -33.593 -36.340  12.319  1.00  0.00      C    N  
ATOM   2090  HN  ASP   120     -33.704 -35.970  11.419  1.00  0.00      C    H  
ATOM   2091  CA  ASP   120     -34.600 -37.256  12.844  1.00  0.00      C    C  
ATOM   2092  HA  ASP   120     -34.439 -37.385  13.904  1.00  0.00      C    H  
ATOM   2093  CB  ASP   120     -35.998 -36.675  12.625  1.00  0.00      C    C  
ATOM   2094  HB1 ASP   120     -36.620 -37.410  12.138  1.00  0.00      C    H  
ATOM   2095  HB2 ASP   120     -35.927 -35.796  12.000  1.00  0.00      C    H  
ATOM   2096  CG  ASP   120     -36.621 -36.293  13.963  1.00  0.00      C    C  
ATOM   2097  OD1 ASP   120     -36.435 -35.162  14.380  1.00  0.00      C    O  
ATOM   2098  OD2 ASP   120     -37.275 -37.139  14.551  1.00  0.00      C    O1-
ATOM   2099  C   ASP   120     -34.499 -38.613  12.160  1.00  0.00      C    C  
ATOM   2100  O   ASP   120     -34.764 -38.737  10.965  1.00  0.00      C    O  
ATOM   2101  N   LEU   121     -34.116 -39.628  12.927  1.00  0.00      C    N  
ATOM   2102  HN  LEU   121     -33.918 -39.468  13.875  1.00  0.00      C    H  
ATOM   2103  CA  LEU   121     -33.982 -40.975  12.385  1.00  0.00      C    C  
ATOM   2104  HA  LEU   121     -33.970 -40.921  11.309  1.00  0.00      C    H  
ATOM   2105  CB  LEU   121     -32.664 -41.595  12.858  1.00  0.00      C    C  
ATOM   2106  HB1 LEU   121     -32.853 -42.576  13.270  1.00  0.00      C    H  
ATOM   2107  HB2 LEU   121     -32.222 -40.965  13.616  1.00  0.00      C    H  
ATOM   2108  CG  LEU   121     -31.705 -41.719  11.673  1.00  0.00      C    C  
ATOM   2109  HG  LEU   121     -32.151 -42.347  10.915  1.00  0.00      C    H  
ATOM   2110  CD1 LEU   121     -31.429 -40.333  11.086  1.00  0.00      C    C  
ATOM   2111 HD11 LEU   121     -31.760 -39.575  11.780  1.00  0.00      C    H  
ATOM   2112 HD12 LEU   121     -31.962 -40.225  10.153  1.00  0.00      C    H  
ATOM   2113 HD13 LEU   121     -30.369 -40.222  10.910  1.00  0.00      C    H  
ATOM   2114  CD2 LEU   121     -30.389 -42.343  12.144  1.00  0.00      C    C  
ATOM   2115 HD21 LEU   121     -29.589 -42.036  11.486  1.00  0.00      C    H  
ATOM   2116 HD22 LEU   121     -30.475 -43.419  12.129  1.00  0.00      C    H  
ATOM   2117 HD23 LEU   121     -30.173 -42.013  13.151  1.00  0.00      C    H  
ATOM   2118  C   LEU   121     -35.146 -41.860  12.821  1.00  0.00      C    C  
ATOM   2119  O   LEU   121     -35.784 -42.513  11.997  1.00  0.00      C    O  
ATOM   2120  N   ARG   122     -35.410 -41.879  14.119  1.00  0.00      C    N  
ATOM   2121  HN  ARG   122     -34.866 -41.338  14.728  1.00  0.00      C    H  
ATOM   2122  CA  ARG   122     -36.490 -42.694  14.655  1.00  0.00      C    C  
ATOM   2123  HA  ARG   122     -36.332 -43.714  14.356  1.00  0.00      C    H  
ATOM   2124  CB  ARG   122     -36.504 -42.611  16.189  1.00  0.00      C    C  
ATOM   2125  HB1 ARG   122     -37.477 -42.901  16.552  1.00  0.00      C    H  
ATOM   2126  HB2 ARG   122     -36.301 -41.592  16.487  1.00  0.00      C    H  
ATOM   2127  CG  ARG   122     -35.435 -43.537  16.806  1.00  0.00      C    C  
ATOM   2128  HG1 ARG   122     -35.333 -44.439  16.218  1.00  0.00      C    H  
ATOM   2129  HG2 ARG   122     -35.733 -43.801  17.811  1.00  0.00      C    H  
ATOM   2130  CD  ARG   122     -34.090 -42.815  16.864  1.00  0.00      C    C  
ATOM   2131  HD1 ARG   122     -33.923 -42.288  15.938  1.00  0.00      C    H  
ATOM   2132  HD2 ARG   122     -33.304 -43.549  17.006  1.00  0.00      C    H  
ATOM   2133  NE  ARG   122     -34.075 -41.876  17.986  1.00  0.00      C    N  
ATOM   2134  HE  ARG   122     -33.936 -42.226  18.892  1.00  0.00      C    H  
ATOM   2135  CZ  ARG   122     -34.240 -40.561  17.820  1.00  0.00      C    C  
ATOM   2136  NH1 ARG   122     -34.212 -39.772  18.859  1.00  0.00      C    N1+
ATOM   2137 HH11 ARG   122     -34.069 -40.152  19.772  1.00  0.00      C    H  
ATOM   2138 HH12 ARG   122     -34.339 -38.786  18.742  1.00  0.00      C    H  
ATOM   2139  NH2 ARG   122     -34.440 -40.054  16.632  1.00  0.00      C    N  
ATOM   2140 HH21 ARG   122     -34.473 -40.646  15.829  1.00  0.00      C    H  
ATOM   2141 HH22 ARG   122     -34.560 -39.065  16.528  1.00  0.00      C    H  
ATOM   2142  C   ARG   122     -37.834 -42.242  14.099  1.00  0.00      C    C  
ATOM   2143  O   ARG   122     -38.684 -43.067  13.766  1.00  0.00      C    O  
ATOM   2144  N   ALA   123     -38.018 -40.934  13.995  1.00  0.00      C    N  
ATOM   2145  HN  ALA   123     -37.304 -40.323  14.270  1.00  0.00      C    H  
ATOM   2146  CA  ALA   123     -39.264 -40.393  13.471  1.00  0.00      C    C  
ATOM   2147  HA  ALA   123     -40.013 -41.171  13.468  1.00  0.00      C    H  
ATOM   2148  CB  ALA   123     -39.746 -39.244  14.355  1.00  0.00      C    C  
ATOM   2149  HB1 ALA   123     -40.795 -39.378  14.579  1.00  0.00      C    H  
ATOM   2150  HB2 ALA   123     -39.606 -38.308  13.836  1.00  0.00      C    H  
ATOM   2151  HB3 ALA   123     -39.182 -39.235  15.276  1.00  0.00      C    H  
ATOM   2152  C   ALA   123     -39.060 -39.893  12.048  1.00  0.00      C    C  
ATOM   2153  O   ALA   123     -38.091 -39.191  11.765  1.00  0.00      C    O  
ATOM   2154  N   HIS   124     -39.974 -40.261  11.157  1.00  0.00      C    N  
ATOM   2155  HN  HIS   124     -40.724 -40.824  11.442  1.00  0.00      C    H  
ATOM   2156  CA  HIS   124     -39.882 -39.841   9.762  1.00  0.00      C    C  
ATOM   2157  HA  HIS   124     -38.931 -39.360   9.597  1.00  0.00      C    H  
ATOM   2158  CB  HIS   124     -39.986 -41.062   8.844  1.00  0.00      C    C  
ATOM   2159  HB1 HIS   124     -39.182 -41.748   9.065  1.00  0.00      C    H  
ATOM   2160  HB2 HIS   124     -39.916 -40.744   7.815  1.00  0.00      C    H  
ATOM   2161  CG  HIS   124     -41.305 -41.751   9.067  1.00  0.00      C    C  
ATOM   2162  ND1 HIS   124     -42.459 -41.376   8.395  1.00  0.00      C    N  
ATOM   2163  HD1 HIS   124     -42.536 -40.658   7.733  1.00  0.00      C    H  
ATOM   2164  CD2 HIS   124     -41.669 -42.794   9.883  1.00  0.00      C    C  
ATOM   2165  HD2 HIS   124     -41.005 -43.323  10.550  1.00  0.00      C    H  
ATOM   2166  CE1 HIS   124     -43.452 -42.180   8.816  1.00  0.00      C    C  
ATOM   2167  HE1 HIS   124     -44.472 -42.120   8.462  1.00  0.00      C    H  
ATOM   2168  NE2 HIS   124     -43.026 -43.062   9.723  1.00  0.00      C    N  
ATOM   2169  HE2 HIS   124     -43.554 -43.750  10.179  1.00  0.00      C    H  
ATOM   2170  C   HIS   124     -40.995 -38.862   9.431  1.00  0.00      C    C  
ATOM   2171  O   HIS   124     -42.176 -39.202   9.517  1.00  0.00      C    O  
ATOM   2172  N   LEU   125     -40.613 -37.645   9.050  1.00  0.00      C    N  
ATOM   2173  HN  LEU   125     -39.656 -37.434   8.999  1.00  0.00      C    H  
ATOM   2174  CA  LEU   125     -41.595 -36.626   8.704  1.00  0.00      C    C  
ATOM   2175  HA  LEU   125     -42.564 -37.086   8.623  1.00  0.00      C    H  
ATOM   2176  CB  LEU   125     -41.639 -35.552   9.803  1.00  0.00      C    C  
ATOM   2177  HB1 LEU   125     -40.677 -35.065   9.864  1.00  0.00      C    H  
ATOM   2178  HB2 LEU   125     -41.864 -36.019  10.751  1.00  0.00      C    H  
ATOM   2179  CG  LEU   125     -42.715 -34.505   9.477  1.00  0.00      C    C  
ATOM   2180  HG  LEU   125     -42.504 -34.054   8.518  1.00  0.00      C    H  
ATOM   2181  CD1 LEU   125     -44.092 -35.173   9.430  1.00  0.00      C    C  
ATOM   2182 HD11 LEU   125     -44.304 -35.485   8.418  1.00  0.00      C    H  
ATOM   2183 HD12 LEU   125     -44.847 -34.473   9.756  1.00  0.00      C    H  
ATOM   2184 HD13 LEU   125     -44.096 -36.038  10.079  1.00  0.00      C    H  
ATOM   2185  CD2 LEU   125     -42.716 -33.422  10.557  1.00  0.00      C    C  
ATOM   2186 HD21 LEU   125     -41.904 -33.599  11.247  1.00  0.00      C    H  
ATOM   2187 HD22 LEU   125     -43.655 -33.445  11.092  1.00  0.00      C    H  
ATOM   2188 HD23 LEU   125     -42.589 -32.455  10.094  1.00  0.00      C    H  
ATOM   2189  C   LEU   125     -41.237 -35.979   7.369  1.00  0.00      C    C  
ATOM   2190  O   LEU   125     -40.206 -35.316   7.245  1.00  0.00      C    O  
ATOM   2191  N   LYS   126     -42.099 -36.168   6.376  1.00  0.00      C    N  
ATOM   2192  HN  LYS   126     -42.904 -36.704   6.533  1.00  0.00      C    H  
ATOM   2193  CA  LYS   126     -41.866 -35.592   5.058  1.00  0.00      C    C  
ATOM   2194  HA  LYS   126     -41.350 -34.651   5.174  1.00  0.00      C    H  
ATOM   2195  CB  LYS   126     -40.997 -36.533   4.227  1.00  0.00      C    C  
ATOM   2196  HB1 LYS   126     -40.064 -36.708   4.741  1.00  0.00      C    H  
ATOM   2197  HB2 LYS   126     -40.801 -36.079   3.265  1.00  0.00      C    H  
ATOM   2198  CG  LYS   126     -41.731 -37.863   4.028  1.00  0.00      C    C  
ATOM   2199  HG1 LYS   126     -42.385 -37.784   3.173  1.00  0.00      C    H  
ATOM   2200  HG2 LYS   126     -42.316 -38.088   4.907  1.00  0.00      C    H  
ATOM   2201  CD  LYS   126     -40.721 -38.989   3.783  1.00  0.00      C    C  
ATOM   2202  HD1 LYS   126     -41.243 -39.932   3.718  1.00  0.00      C    H  
ATOM   2203  HD2 LYS   126     -40.014 -39.028   4.601  1.00  0.00      C    H  
ATOM   2204  CE  LYS   126     -39.974 -38.735   2.473  1.00  0.00      C    C  
ATOM   2205  HE1 LYS   126     -39.405 -37.822   2.554  1.00  0.00      C    H  
ATOM   2206  HE2 LYS   126     -40.685 -38.648   1.665  1.00  0.00      C    H  
ATOM   2207  NZ  LYS   126     -39.051 -39.873   2.202  1.00  0.00      C    N1+
ATOM   2208  HZ1 LYS   126     -38.888 -39.951   1.179  1.00  0.00      C    H  
ATOM   2209  HZ2 LYS   126     -39.475 -40.754   2.556  1.00  0.00      C    H  
ATOM   2210  HZ3 LYS   126     -38.145 -39.706   2.684  1.00  0.00      C    H  
ATOM   2211  C   LYS   126     -43.190 -35.348   4.341  1.00  0.00      C    C  
ATOM   2212  OT1 LYS   126     -44.213 -35.734   4.881  1.00  0.00      C    O  
ATOM   2213  OT2 LYS   126     -43.160 -34.777   3.263  1.00  0.00      C    O  
ENDMDL
MODEL        2
ATOM      1 CA+2 CA2 C   1      -1.531 -26.534  -9.530  1.00  0.00          Ca  
TER       2      CA2 C   1 
ATOM      3  N   HIS C -13       7.452 -16.653 -17.257  1.00  0.00      C    N  
ATOM      4  HT1 HIS C -13       7.899 -16.981 -16.377  1.00  0.00      C    H  
ATOM      5  HT2 HIS C -13       8.165 -16.184 -17.855  1.00  0.00      C    H  
ATOM      6  HT3 HIS C -13       7.054 -17.466 -17.766  1.00  0.00      C    H  
ATOM      7  CA  HIS C -13       6.364 -15.685 -16.934  1.00  0.00      C    C  
ATOM      8  HA  HIS C -13       6.803 -14.764 -16.589  1.00  0.00      C    H  
ATOM      9  CB  HIS C -13       5.538 -15.415 -18.192  1.00  0.00      C    C  
ATOM     10  HB1 HIS C -13       4.624 -14.909 -17.918  1.00  0.00      C    H  
ATOM     11  HB2 HIS C -13       5.303 -16.349 -18.678  1.00  0.00      C    H  
ATOM     12  CG  HIS C -13       6.328 -14.544 -19.131  1.00  0.00      C    C  
ATOM     13  ND1 HIS C -13       7.338 -15.052 -19.934  1.00  0.00      C    N  
ATOM     14  HD1 HIS C -13       7.634 -15.986 -19.973  1.00  0.00      C    H  
ATOM     15  CD2 HIS C -13       6.268 -13.201 -19.409  1.00  0.00      C    C  
ATOM     16  HD2 HIS C -13       5.582 -12.502 -18.954  1.00  0.00      C    H  
ATOM     17  CE1 HIS C -13       7.840 -14.029 -20.649  1.00  0.00      C    C  
ATOM     18  HE1 HIS C -13       8.644 -14.126 -21.363  1.00  0.00      C    H  
ATOM     19  NE2 HIS C -13       7.223 -12.878 -20.368  1.00  0.00      C    N  
ATOM     20  HE2 HIS C -13       7.404 -11.995 -20.753  1.00  0.00      C    H  
ATOM     21  C   HIS C -13       5.473 -16.267 -15.839  1.00  0.00      C    C  
ATOM     22  O   HIS C -13       4.754 -15.534 -15.152  1.00  0.00      C    O  
ATOM     23  N   HIS C -12       5.526 -17.588 -15.686  1.00  0.00      C    N  
ATOM     24  HN  HIS C -12       6.119 -18.115 -16.266  1.00  0.00      C    H  
ATOM     25  CA  HIS C -12       4.725 -18.271 -14.676  1.00  0.00      C    C  
ATOM     26  HA  HIS C -12       3.888 -17.642 -14.416  1.00  0.00      C    H  
ATOM     27  CB  HIS C -12       4.191 -19.594 -15.234  1.00  0.00      C    C  
ATOM     28  HB1 HIS C -12       4.483 -20.407 -14.587  1.00  0.00      C    H  
ATOM     29  HB2 HIS C -12       4.598 -19.758 -16.222  1.00  0.00      C    H  
ATOM     30  CG  HIS C -12       2.691 -19.533 -15.316  1.00  0.00      C    C  
ATOM     31  ND1 HIS C -12       2.022 -19.354 -16.515  1.00  0.00      C    N  
ATOM     32  HD1 HIS C -12       2.434 -19.248 -17.398  1.00  0.00      C    H  
ATOM     33  CD2 HIS C -12       1.717 -19.631 -14.352  1.00  0.00      C    C  
ATOM     34  HD2 HIS C -12       1.896 -19.777 -13.297  1.00  0.00      C    H  
ATOM     35  CE1 HIS C -12       0.703 -19.348 -16.247  1.00  0.00      C    C  
ATOM     36  HE1 HIS C -12      -0.067 -19.226 -16.994  1.00  0.00      C    H  
ATOM     37  NE2 HIS C -12       0.463 -19.515 -14.943  1.00  0.00      C    N  
ATOM     38  HE2 HIS C -12      -0.411 -19.547 -14.499  1.00  0.00      C    H  
ATOM     39  C   HIS C -12       5.553 -18.534 -13.421  1.00  0.00      C    C  
ATOM     40  O   HIS C -12       5.215 -19.396 -12.609  1.00  0.00      C    O  
ATOM     41  N   HIS C -11       6.633 -17.780 -13.265  1.00  0.00      C    N  
ATOM     42  HN  HIS C -11       6.851 -17.105 -13.941  1.00  0.00      C    H  
ATOM     43  CA  HIS C -11       7.497 -17.937 -12.103  1.00  0.00      C    C  
ATOM     44  HA  HIS C -11       7.399 -18.946 -11.730  1.00  0.00      C    H  
ATOM     45  CB  HIS C -11       8.956 -17.698 -12.498  1.00  0.00      C    C  
ATOM     46  HB1 HIS C -11       9.472 -17.202 -11.691  1.00  0.00      C    H  
ATOM     47  HB2 HIS C -11       8.991 -17.080 -13.383  1.00  0.00      C    H  
ATOM     48  CG  HIS C -11       9.624 -19.017 -12.783  1.00  0.00      C    C  
ATOM     49  ND1 HIS C -11      10.345 -19.246 -13.943  1.00  0.00      C    N  
ATOM     50  HD1 HIS C -11      10.492 -18.606 -14.671  1.00  0.00      C    H  
ATOM     51  CD2 HIS C -11       9.690 -20.182 -12.063  1.00  0.00      C    C  
ATOM     52  HD2 HIS C -11       9.233 -20.345 -11.099  1.00  0.00      C    H  
ATOM     53  CE1 HIS C -11      10.813 -20.508 -13.886  1.00  0.00      C    C  
ATOM     54  HE1 HIS C -11      11.414 -20.967 -14.658  1.00  0.00      C    H  
ATOM     55  NE2 HIS C -11      10.441 -21.122 -12.761  1.00  0.00      C    N  
ATOM     56  HE2 HIS C -11      10.655 -22.039 -12.485  1.00  0.00      C    H  
ATOM     57  C   HIS C -11       7.100 -16.962 -10.999  1.00  0.00      C    C  
ATOM     58  O   HIS C -11       6.984 -15.757 -11.231  1.00  0.00      C    O  
ATOM     59  N   HIS C -10       6.898 -17.492  -9.799  1.00  0.00      C    N  
ATOM     60  HN  HIS C -10       7.010 -18.456  -9.672  1.00  0.00      C    H  
ATOM     61  CA  HIS C -10       6.522 -16.658  -8.661  1.00  0.00      C    C  
ATOM     62  HA  HIS C -10       5.631 -16.105  -8.914  1.00  0.00      C    H  
ATOM     63  CB  HIS C -10       6.229 -17.534  -7.440  1.00  0.00      C    C  
ATOM     64  HB1 HIS C -10       6.615 -17.055  -6.552  1.00  0.00      C    H  
ATOM     65  HB2 HIS C -10       6.708 -18.495  -7.567  1.00  0.00      C    H  
ATOM     66  CG  HIS C -10       4.745 -17.730  -7.303  1.00  0.00      C    C  
ATOM     67  ND1 HIS C -10       3.935 -16.786  -6.692  1.00  0.00      C    N  
ATOM     68  HD1 HIS C -10       4.228 -15.936  -6.303  1.00  0.00      C    H  
ATOM     69  CD2 HIS C -10       3.910 -18.749  -7.689  1.00  0.00      C    C  
ATOM     70  HD2 HIS C -10       4.220 -19.649  -8.199  1.00  0.00      C    H  
ATOM     71  CE1 HIS C -10       2.673 -17.249  -6.727  1.00  0.00      C    C  
ATOM     72  HE1 HIS C -10       1.822 -16.723  -6.321  1.00  0.00      C    H  
ATOM     73  NE2 HIS C -10       2.601 -18.442  -7.324  1.00  0.00      C    N  
ATOM     74  HE2 HIS C -10       1.799 -18.985  -7.474  1.00  0.00      C    H  
ATOM     75  C   HIS C -10       7.636 -15.676  -8.327  1.00  0.00      C    C  
ATOM     76  O   HIS C -10       7.438 -14.740  -7.553  1.00  0.00      C    O  
ATOM     77  N   HIS C  -9       8.810 -15.898  -8.909  1.00  0.00      C    N  
ATOM     78  HN  HIS C  -9       8.914 -16.663  -9.513  1.00  0.00      C    H  
ATOM     79  CA  HIS C  -9       9.949 -15.026  -8.652  1.00  0.00      C    C  
ATOM     80  HA  HIS C  -9       9.936 -14.725  -7.617  1.00  0.00      C    H  
ATOM     81  CB  HIS C  -9      11.251 -15.775  -8.938  1.00  0.00      C    C  
ATOM     82  HB1 HIS C  -9      12.078 -15.239  -8.498  1.00  0.00      C    H  
ATOM     83  HB2 HIS C  -9      11.397 -15.849 -10.006  1.00  0.00      C    H  
ATOM     84  CG  HIS C  -9      11.173 -17.153  -8.342  1.00  0.00      C    C  
ATOM     85  ND1 HIS C  -9      10.867 -17.366  -7.007  1.00  0.00      C    N  
ATOM     86  HD1 HIS C  -9      10.670 -16.676  -6.339  1.00  0.00      C    H  
ATOM     87  CD2 HIS C  -9      11.364 -18.398  -8.888  1.00  0.00      C    C  
ATOM     88  HD2 HIS C  -9      11.624 -18.593  -9.917  1.00  0.00      C    H  
ATOM     89  CE1 HIS C  -9      10.880 -18.696  -6.797  1.00  0.00      C    C  
ATOM     90  HE1 HIS C  -9      10.670 -19.160  -5.845  1.00  0.00      C    H  
ATOM     91  NE2 HIS C  -9      11.177 -19.370  -7.910  1.00  0.00      C    N  
ATOM     92  HE2 HIS C  -9      11.251 -20.342  -8.016  1.00  0.00      C    H  
ATOM     93  C   HIS C  -9       9.879 -13.780  -9.533  1.00  0.00      C    C  
ATOM     94  O   HIS C  -9      10.674 -13.620 -10.457  1.00  0.00      C    O  
ATOM     95  N   HIS C  -8       8.923 -12.905  -9.236  1.00  0.00      C    N  
ATOM     96  HN  HIS C  -8       8.317 -13.087  -8.488  1.00  0.00      C    H  
ATOM     97  CA  HIS C  -8       8.759 -11.678 -10.007  1.00  0.00      C    C  
ATOM     98  HA  HIS C  -8       7.900 -11.142  -9.632  1.00  0.00      C    H  
ATOM     99  CB  HIS C  -8       9.999 -10.795  -9.850  1.00  0.00      C    C  
ATOM    100  HB1 HIS C  -8      10.847 -11.280 -10.309  1.00  0.00      C    H  
ATOM    101  HB2 HIS C  -8      10.197 -10.640  -8.801  1.00  0.00      C    H  
ATOM    102  CG  HIS C  -8       9.760  -9.469 -10.517  1.00  0.00      C    C  
ATOM    103  ND1 HIS C  -8      10.596  -8.984 -11.512  1.00  0.00      C    N  
ATOM    104  HD1 HIS C  -8      11.393  -9.431 -11.867  1.00  0.00      C    H  
ATOM    105  CD2 HIS C  -8       8.786  -8.517 -10.348  1.00  0.00      C    C  
ATOM    106  HD2 HIS C  -8       7.968  -8.582  -9.647  1.00  0.00      C    H  
ATOM    107  CE1 HIS C  -8      10.113  -7.791 -11.900  1.00  0.00      C    C  
ATOM    108  HE1 HIS C  -8      10.563  -7.175 -12.665  1.00  0.00      C    H  
ATOM    109  NE2 HIS C  -8       9.011  -7.458 -11.223  1.00  0.00      C    N  
ATOM    110  HE2 HIS C  -8       8.476  -6.643 -11.320  1.00  0.00      C    H  
ATOM    111  C   HIS C  -8       8.537 -11.992 -11.482  1.00  0.00      C    C  
ATOM    112  O   HIS C  -8       9.095 -11.332 -12.358  1.00  0.00      C    O  
ATOM    113  N   GLY C  -7       7.713 -12.999 -11.751  1.00  0.00      C    N  
ATOM    114  HN  GLY C  -7       7.293 -13.491 -11.013  1.00  0.00      C    H  
ATOM    115  CA  GLY C  -7       7.423 -13.391 -13.124  1.00  0.00      C    C  
ATOM    116  HA1 GLY C  -7       6.976 -14.374 -13.127  1.00  0.00      C    H  
ATOM    117  HA2 GLY C  -7       8.343 -13.416 -13.688  1.00  0.00      C    H  
ATOM    118  C   GLY C  -7       6.462 -12.402 -13.777  1.00  0.00      C    C  
ATOM    119  O   GLY C  -7       6.129 -11.371 -13.192  1.00  0.00      C    O  
ATOM    120  N   GLY C  -6       6.028 -12.719 -14.991  1.00  0.00      C    N  
ATOM    121  HN  GLY C  -6       6.332 -13.550 -15.405  1.00  0.00      C    H  
ATOM    122  CA  GLY C  -6       5.116 -11.846 -15.717  1.00  0.00      C    C  
ATOM    123  HA1 GLY C  -6       4.880 -12.292 -16.673  1.00  0.00      C    H  
ATOM    124  HA2 GLY C  -6       5.588 -10.889 -15.877  1.00  0.00      C    H  
ATOM    125  C   GLY C  -6       3.831 -11.648 -14.929  1.00  0.00      C    C  
ATOM    126  O   GLY C  -6       3.279 -10.547 -14.887  1.00  0.00      C    O  
ATOM    127  N   LEU C  -5       3.355 -12.718 -14.303  1.00  0.00      C    N  
ATOM    128  HN  LEU C  -5       3.834 -13.575 -14.372  1.00  0.00      C    H  
ATOM    129  CA  LEU C  -5       2.130 -12.638 -13.515  1.00  0.00      C    C  
ATOM    130  HA  LEU C  -5       1.389 -12.095 -14.077  1.00  0.00      C    H  
ATOM    131  CB  LEU C  -5       1.605 -14.045 -13.219  1.00  0.00      C    C  
ATOM    132  HB1 LEU C  -5       1.154 -14.067 -12.236  1.00  0.00      C    H  
ATOM    133  HB2 LEU C  -5       2.428 -14.745 -13.251  1.00  0.00      C    H  
ATOM    134  CG  LEU C  -5       0.562 -14.446 -14.269  1.00  0.00      C    C  
ATOM    135  HG  LEU C  -5       0.289 -15.483 -14.121  1.00  0.00      C    H  
ATOM    136  CD1 LEU C  -5      -0.691 -13.570 -14.131  1.00  0.00      C    C  
ATOM    137 HD11 LEU C  -5      -0.623 -12.979 -13.229  1.00  0.00      C    H  
ATOM    138 HD12 LEU C  -5      -1.569 -14.197 -14.088  1.00  0.00      C    H  
ATOM    139 HD13 LEU C  -5      -0.760 -12.914 -14.985  1.00  0.00      C    H  
ATOM    140  CD2 LEU C  -5       1.161 -14.272 -15.669  1.00  0.00      C    C  
ATOM    141 HD21 LEU C  -5       0.960 -13.272 -16.027  1.00  0.00      C    H  
ATOM    142 HD22 LEU C  -5       0.717 -14.991 -16.342  1.00  0.00      C    H  
ATOM    143 HD23 LEU C  -5       2.228 -14.432 -15.628  1.00  0.00      C    H  
ATOM    144  C   LEU C  -5       2.377 -11.895 -12.208  1.00  0.00      C    C  
ATOM    145  O   LEU C  -5       3.478 -11.933 -11.661  1.00  0.00      C    O  
ATOM    146  N   VAL C  -4       1.341 -11.218 -11.714  1.00  0.00      C    N  
ATOM    147  HN  VAL C  -4       0.484 -11.229 -12.196  1.00  0.00      C    H  
ATOM    148  CA  VAL C  -4       1.451 -10.473 -10.468  1.00  0.00      C    C  
ATOM    149  HA  VAL C  -4       2.348 -10.780  -9.954  1.00  0.00      C    H  
ATOM    150  CB  VAL C  -4       1.549  -8.978 -10.759  1.00  0.00      C    C  
ATOM    151  HB  VAL C  -4       0.622  -8.631 -11.192  1.00  0.00      C    H  
ATOM    152  CG1 VAL C  -4       1.822  -8.224  -9.455  1.00  0.00      C    C  
ATOM    153 HG11 VAL C  -4       0.924  -8.206  -8.855  1.00  0.00      C    H  
ATOM    154 HG12 VAL C  -4       2.122  -7.213  -9.681  1.00  0.00      C    H  
ATOM    155 HG13 VAL C  -4       2.611  -8.719  -8.907  1.00  0.00      C    H  
ATOM    156  CG2 VAL C  -4       2.698  -8.736 -11.737  1.00  0.00      C    C  
ATOM    157 HG21 VAL C  -4       2.335  -8.825 -12.750  1.00  0.00      C    H  
ATOM    158 HG22 VAL C  -4       3.474  -9.469 -11.567  1.00  0.00      C    H  
ATOM    159 HG23 VAL C  -4       3.099  -7.746 -11.583  1.00  0.00      C    H  
ATOM    160  C   VAL C  -4       0.241 -10.741  -9.574  1.00  0.00      C    C  
ATOM    161  O   VAL C  -4      -0.684  -9.928  -9.516  1.00  0.00      C    O  
ATOM    162  N   PRO C  -3       0.237 -11.856  -8.886  1.00  0.00      C    N  
ATOM    163  CA  PRO C  -3      -0.878 -12.240  -7.972  1.00  0.00      C    C  
ATOM    164  HA  PRO C  -3      -1.804 -12.274  -8.520  1.00  0.00      C    H  
ATOM    165  CB  PRO C  -3      -0.504 -13.658  -7.507  1.00  0.00      C    C  
ATOM    166  HB1 PRO C  -3      -1.360 -14.306  -7.569  1.00  0.00      C    H  
ATOM    167  HB2 PRO C  -3      -0.124 -13.629  -6.494  1.00  0.00      C    H  
ATOM    168  CG  PRO C  -3       0.562 -14.128  -8.444  1.00  0.00      C    C  
ATOM    169  HG1 PRO C  -3       0.117 -14.628  -9.289  1.00  0.00      C    H  
ATOM    170  HG2 PRO C  -3       1.246 -14.788  -7.929  1.00  0.00      C    H  
ATOM    171  CD  PRO C  -3       1.288 -12.878  -8.915  1.00  0.00      C    C  
ATOM    172  HD2 PRO C  -3       2.089 -12.623  -8.236  1.00  0.00      C    H  
ATOM    173  HD1 PRO C  -3       1.660 -13.007  -9.917  1.00  0.00      C    H  
ATOM    174  C   PRO C  -3      -1.006 -11.288  -6.783  1.00  0.00      C    C  
ATOM    175  O   PRO C  -3      -1.359 -11.705  -5.682  1.00  0.00      C    O  
ATOM    176  N   ARG C  -2      -0.717 -10.009  -7.014  1.00  0.00      C    N  
ATOM    177  HN  ARG C  -2      -0.443  -9.732  -7.911  1.00  0.00      C    H  
ATOM    178  CA  ARG C  -2      -0.808  -9.012  -5.956  1.00  0.00      C    C  
ATOM    179  HA  ARG C  -2      -0.375  -8.089  -6.311  1.00  0.00      C    H  
ATOM    180  CB  ARG C  -2      -2.277  -8.766  -5.602  1.00  0.00      C    C  
ATOM    181  HB1 ARG C  -2      -2.337  -8.035  -4.811  1.00  0.00      C    H  
ATOM    182  HB2 ARG C  -2      -2.727  -9.691  -5.276  1.00  0.00      C    H  
ATOM    183  CG  ARG C  -2      -3.021  -8.241  -6.832  1.00  0.00      C    C  
ATOM    184  HG1 ARG C  -2      -4.050  -8.562  -6.793  1.00  0.00      C    H  
ATOM    185  HG2 ARG C  -2      -2.556  -8.627  -7.728  1.00  0.00      C    H  
ATOM    186  CD  ARG C  -2      -2.966  -6.711  -6.845  1.00  0.00      C    C  
ATOM    187  HD1 ARG C  -2      -1.942  -6.388  -6.726  1.00  0.00      C    H  
ATOM    188  HD2 ARG C  -2      -3.556  -6.328  -6.027  1.00  0.00      C    H  
ATOM    189  NE  ARG C  -2      -3.496  -6.197  -8.102  1.00  0.00      C    N  
ATOM    190  HE  ARG C  -2      -2.877  -5.956  -8.821  1.00  0.00      C    H  
ATOM    191  CZ  ARG C  -2      -4.804  -6.050  -8.289  1.00  0.00      C    C  
ATOM    192  NH1 ARG C  -2      -5.252  -5.589  -9.425  1.00  0.00      C    N1+
ATOM    193 HH11 ARG C  -2      -4.609  -5.345 -10.153  1.00  0.00      C    H  
ATOM    194 HH12 ARG C  -2      -6.236  -5.479  -9.568  1.00  0.00      C    H  
ATOM    195  NH2 ARG C  -2      -5.640  -6.369  -7.340  1.00  0.00      C    N  
ATOM    196 HH21 ARG C  -2      -5.299  -6.723  -6.470  1.00  0.00      C    H  
ATOM    197 HH22 ARG C  -2      -6.624  -6.258  -7.483  1.00  0.00      C    H  
ATOM    198  C   ARG C  -2      -0.045  -9.474  -4.717  1.00  0.00      C    C  
ATOM    199  O   ARG C  -2       1.111  -9.887  -4.807  1.00  0.00      C    O  
ATOM    200  N   GLY C  -1      -0.700  -9.395  -3.565  1.00  0.00      C    N  
ATOM    201  HN  GLY C  -1      -1.617  -9.055  -3.553  1.00  0.00      C    H  
ATOM    202  CA  GLY C  -1      -0.074  -9.802  -2.315  1.00  0.00      C    C  
ATOM    203  HA1 GLY C  -1      -0.583  -9.322  -1.492  1.00  0.00      C    H  
ATOM    204  HA2 GLY C  -1       0.961  -9.494  -2.319  1.00  0.00      C    H  
ATOM    205  C   GLY C  -1      -0.150 -11.313  -2.132  1.00  0.00      C    C  
ATOM    206  O   GLY C  -1      -0.766 -11.803  -1.188  1.00  0.00      C    O  
ATOM    207  N   SER C   0       0.483 -12.045  -3.045  1.00  0.00      C    N  
ATOM    208  HN  SER C   0       0.958 -11.600  -3.775  1.00  0.00      C    H  
ATOM    209  CA  SER C   0       0.481 -13.503  -2.974  1.00  0.00      C    C  
ATOM    210  HA  SER C   0       1.002 -13.896  -3.832  1.00  0.00      C    H  
ATOM    211  CB  SER C   0       1.200 -13.963  -1.706  1.00  0.00      C    C  
ATOM    212  HB1 SER C   0       1.970 -14.677  -1.970  1.00  0.00      C    H  
ATOM    213  HB2 SER C   0       0.496 -14.431  -1.038  1.00  0.00      C    H  
ATOM    214  OG  SER C   0       1.781 -12.838  -1.060  1.00  0.00      C    O  
ATOM    215  HG  SER C   0       1.562 -12.886  -0.127  1.00  0.00      C    H  
ATOM    216  C   SER C   0      -0.947 -14.036  -2.971  1.00  0.00      C    C  
ATOM    217  O   SER C   0      -1.905 -13.264  -2.981  1.00  0.00      C    O  
ATOM    218  N   MET C   1      -1.082 -15.361  -2.966  1.00  0.00      C    N  
ATOM    219  HN  MET C   1      -0.280 -15.926  -2.965  1.00  0.00      C    H  
ATOM    220  CA  MET C   1      -2.404 -15.986  -2.966  1.00  0.00      C    C  
ATOM    221  HA  MET C   1      -3.142 -15.244  -3.223  1.00  0.00      C    H  
ATOM    222  CB  MET C   1      -2.444 -17.100  -4.012  1.00  0.00      C    C  
ATOM    223  HB1 MET C   1      -3.470 -17.363  -4.214  1.00  0.00      C    H  
ATOM    224  HB2 MET C   1      -1.916 -17.967  -3.635  1.00  0.00      C    H  
ATOM    225  CG  MET C   1      -1.775 -16.613  -5.302  1.00  0.00      C    C  
ATOM    226  HG1 MET C   1      -0.703 -16.703  -5.204  1.00  0.00      C    H  
ATOM    227  HG2 MET C   1      -2.034 -15.581  -5.477  1.00  0.00      C    H  
ATOM    228  SD  MET C   1      -2.335 -17.620  -6.698  1.00  0.00      C    S  
ATOM    229  CE  MET C   1      -3.853 -16.699  -7.048  1.00  0.00      C    C  
ATOM    230  HE1 MET C   1      -4.355 -17.151  -7.890  1.00  0.00      C    H  
ATOM    231  HE2 MET C   1      -3.609 -15.677  -7.285  1.00  0.00      C    H  
ATOM    232  HE3 MET C   1      -4.497 -16.721  -6.182  1.00  0.00      C    H  
ATOM    233  C   MET C   1      -2.732 -16.563  -1.586  1.00  0.00      C    C  
ATOM    234  O   MET C   1      -3.848 -17.036  -1.337  1.00  0.00      C    O  
ATOM    235  N   ASP     2      -1.753 -16.518  -0.694  1.00  0.00      C    N  
ATOM    236  HN  ASP     2      -0.889 -16.131  -0.946  1.00  0.00      C    H  
ATOM    237  CA  ASP     2      -1.935 -17.042   0.654  1.00  0.00      C    C  
ATOM    238  HA  ASP     2      -2.153 -18.097   0.591  1.00  0.00      C    H  
ATOM    239  CB  ASP     2      -0.657 -16.847   1.472  1.00  0.00      C    C  
ATOM    240  HB1 ASP     2      -0.489 -15.792   1.627  1.00  0.00      C    H  
ATOM    241  HB2 ASP     2       0.178 -17.270   0.935  1.00  0.00      C    H  
ATOM    242  CG  ASP     2      -0.796 -17.540   2.823  1.00  0.00      C    C  
ATOM    243  OD1 ASP     2      -1.906 -17.911   3.167  1.00  0.00      C    O  
ATOM    244  OD2 ASP     2       0.212 -17.692   3.493  1.00  0.00      C    O1-
ATOM    245  C   ASP     2      -3.098 -16.338   1.343  1.00  0.00      C    C  
ATOM    246  O   ASP     2      -3.849 -16.953   2.097  1.00  0.00      C    O  
ATOM    247  N   ASP     3      -3.238 -15.045   1.079  1.00  0.00      C    N  
ATOM    248  HN  ASP     3      -2.607 -14.607   0.468  1.00  0.00      C    H  
ATOM    249  CA  ASP     3      -4.312 -14.267   1.679  1.00  0.00      C    C  
ATOM    250  HA  ASP     3      -4.206 -14.295   2.753  1.00  0.00      C    H  
ATOM    251  CB  ASP     3      -4.232 -12.811   1.208  1.00  0.00      C    C  
ATOM    252  HB1 ASP     3      -4.395 -12.771   0.140  1.00  0.00      C    H  
ATOM    253  HB2 ASP     3      -3.254 -12.413   1.435  1.00  0.00      C    H  
ATOM    254  CG  ASP     3      -5.295 -11.974   1.912  1.00  0.00      C    C  
ATOM    255  OD1 ASP     3      -6.118 -12.552   2.601  1.00  0.00      C    O  
ATOM    256  OD2 ASP     3      -5.273 -10.765   1.748  1.00  0.00      C    O1-
ATOM    257  C   ASP     3      -5.671 -14.848   1.296  1.00  0.00      C    C  
ATOM    258  O   ASP     3      -6.584 -14.902   2.120  1.00  0.00      C    O  
ATOM    259  N   ILE     4      -5.800 -15.283   0.046  1.00  0.00      C    N  
ATOM    260  HN  ILE     4      -5.038 -15.225  -0.569  1.00  0.00      C    H  
ATOM    261  CA  ILE     4      -7.058 -15.852  -0.423  1.00  0.00      C    C  
ATOM    262  HA  ILE     4      -7.846 -15.122  -0.303  1.00  0.00      C    H  
ATOM    263  CB  ILE     4      -6.942 -16.216  -1.903  1.00  0.00      C    C  
ATOM    264  HB  ILE     4      -6.069 -16.831  -2.054  1.00  0.00      C    H  
ATOM    265  CG1 ILE     4      -6.819 -14.935  -2.732  1.00  0.00      C    C  
ATOM    266 HG11 ILE     4      -6.059 -14.300  -2.302  1.00  0.00      C    H  
ATOM    267 HG12 ILE     4      -7.765 -14.414  -2.733  1.00  0.00      C    H  
ATOM    268  CG2 ILE     4      -8.190 -16.989  -2.338  1.00  0.00      C    C  
ATOM    269 HG21 ILE     4      -8.404 -16.777  -3.376  1.00  0.00      C    H  
ATOM    270 HG22 ILE     4      -9.030 -16.688  -1.730  1.00  0.00      C    H  
ATOM    271 HG23 ILE     4      -8.018 -18.048  -2.215  1.00  0.00      C    H  
ATOM    272  CD1 ILE     4      -6.429 -15.288  -4.170  1.00  0.00      C    C  
ATOM    273 HD11 ILE     4      -6.484 -16.358  -4.305  1.00  0.00      C    H  
ATOM    274 HD12 ILE     4      -5.422 -14.952  -4.363  1.00  0.00      C    H  
ATOM    275 HD13 ILE     4      -7.109 -14.803  -4.855  1.00  0.00      C    H  
ATOM    276  C   ILE     4      -7.407 -17.094   0.387  1.00  0.00      C    C  
ATOM    277  O   ILE     4      -8.540 -17.258   0.844  1.00  0.00      C    O  
ATOM    278  N   TYR     5      -6.422 -17.966   0.570  1.00  0.00      C    N  
ATOM    279  HN  TYR     5      -5.531 -17.776   0.189  1.00  0.00      C    H  
ATOM    280  CA  TYR     5      -6.636 -19.191   1.342  1.00  0.00      C    C  
ATOM    281  HA  TYR     5      -7.430 -19.760   0.881  1.00  0.00      C    H  
ATOM    282  CB  TYR     5      -5.366 -20.040   1.343  1.00  0.00      C    C  
ATOM    283  HB1 TYR     5      -4.535 -19.449   1.694  1.00  0.00      C    H  
ATOM    284  HB2 TYR     5      -5.164 -20.386   0.339  1.00  0.00      C    H  
ATOM    285  CG  TYR     5      -5.555 -21.230   2.253  1.00  0.00      C    C  
ATOM    286  CD1 TYR     5      -6.301 -22.334   1.822  1.00  0.00      C    C  
ATOM    287  HD1 TYR     5      -6.746 -22.335   0.838  1.00  0.00      C    H  
ATOM    288  CD2 TYR     5      -4.979 -21.230   3.528  1.00  0.00      C    C  
ATOM    289  HD2 TYR     5      -4.403 -20.376   3.861  1.00  0.00      C    H  
ATOM    290  CE1 TYR     5      -6.471 -23.437   2.669  1.00  0.00      C    C  
ATOM    291  HE1 TYR     5      -7.047 -24.289   2.336  1.00  0.00      C    H  
ATOM    292  CE2 TYR     5      -5.149 -22.333   4.375  1.00  0.00      C    C  
ATOM    293  HE2 TYR     5      -4.705 -22.332   5.359  1.00  0.00      C    H  
ATOM    294  CZ  TYR     5      -5.895 -23.438   3.945  1.00  0.00      C    C  
ATOM    295  OH  TYR     5      -6.064 -24.525   4.778  1.00  0.00      C    O  
ATOM    296  HH  TYR     5      -6.122 -25.311   4.231  1.00  0.00      C    H  
ATOM    297  C   TYR     5      -7.035 -18.864   2.779  1.00  0.00      C    C  
ATOM    298  O   TYR     5      -7.996 -19.427   3.312  1.00  0.00      C    O  
ATOM    299  N   LYS     6      -6.291 -17.949   3.398  1.00  0.00      C    N  
ATOM    300  HN  LYS     6      -5.543 -17.538   2.920  1.00  0.00      C    H  
ATOM    301  CA  LYS     6      -6.570 -17.548   4.772  1.00  0.00      C    C  
ATOM    302  HA  LYS     6      -6.519 -18.418   5.410  1.00  0.00      C    H  
ATOM    303  CB  LYS     6      -5.525 -16.532   5.241  1.00  0.00      C    C  
ATOM    304  HB1 LYS     6      -5.862 -16.064   6.155  1.00  0.00      C    H  
ATOM    305  HB2 LYS     6      -5.391 -15.780   4.479  1.00  0.00      C    H  
ATOM    306  CG  LYS     6      -4.196 -17.244   5.497  1.00  0.00      C    C  
ATOM    307  HG1 LYS     6      -3.381 -16.560   5.320  1.00  0.00      C    H  
ATOM    308  HG2 LYS     6      -4.106 -18.092   4.833  1.00  0.00      C    H  
ATOM    309  CD  LYS     6      -4.148 -17.725   6.950  1.00  0.00      C    C  
ATOM    310  HD1 LYS     6      -5.134 -18.032   7.263  1.00  0.00      C    H  
ATOM    311  HD2 LYS     6      -3.805 -16.917   7.582  1.00  0.00      C    H  
ATOM    312  CE  LYS     6      -3.185 -18.906   7.068  1.00  0.00      C    C  
ATOM    313  HE1 LYS     6      -2.746 -18.919   8.055  1.00  0.00      C    H  
ATOM    314  HE2 LYS     6      -2.406 -18.811   6.327  1.00  0.00      C    H  
ATOM    315  NZ  LYS     6      -3.933 -20.176   6.842  1.00  0.00      C    N1+
ATOM    316  HZ1 LYS     6      -3.617 -20.613   5.954  1.00  0.00      C    H  
ATOM    317  HZ2 LYS     6      -4.952 -19.971   6.783  1.00  0.00      C    H  
ATOM    318  HZ3 LYS     6      -3.756 -20.829   7.630  1.00  0.00      C    H  
ATOM    319  C   LYS     6      -7.963 -16.935   4.877  1.00  0.00      C    C  
ATOM    320  O   LYS     6      -8.690 -17.175   5.834  1.00  0.00      C    O  
ATOM    321  N   ALA     7      -8.332 -16.144   3.887  1.00  0.00      C    N  
ATOM    322  HN  ALA     7      -7.715 -15.984   3.146  1.00  0.00      C    H  
ATOM    323  CA  ALA     7      -9.646 -15.515   3.882  1.00  0.00      C    C  
ATOM    324  HA  ALA     7      -9.765 -14.953   4.798  1.00  0.00      C    H  
ATOM    325  CB  ALA     7      -9.768 -14.564   2.697  1.00  0.00      C    C  
ATOM    326  HB1 ALA     7     -10.670 -13.981   2.796  1.00  0.00      C    H  
ATOM    327  HB2 ALA     7      -9.803 -15.134   1.783  1.00  0.00      C    H  
ATOM    328  HB3 ALA     7      -8.912 -13.905   2.679  1.00  0.00      C    H  
ATOM    329  C   ALA     7     -10.746 -16.571   3.809  1.00  0.00      C    C  
ATOM    330  O   ALA     7     -11.795 -16.423   4.434  1.00  0.00      C    O  
ATOM    331  N   ALA     8     -10.508 -17.618   3.022  1.00  0.00      C    N  
ATOM    332  HN  ALA     8      -9.661 -17.668   2.533  1.00  0.00      C    H  
ATOM    333  CA  ALA     8     -11.496 -18.676   2.860  1.00  0.00      C    C  
ATOM    334  HA  ALA     8     -12.406 -18.246   2.472  1.00  0.00      C    H  
ATOM    335  CB  ALA     8     -10.978 -19.719   1.873  1.00  0.00      C    C  
ATOM    336  HB1 ALA     8     -11.805 -20.291   1.484  1.00  0.00      C    H  
ATOM    337  HB2 ALA     8     -10.287 -20.380   2.378  1.00  0.00      C    H  
ATOM    338  HB3 ALA     8     -10.469 -19.223   1.059  1.00  0.00      C    H  
ATOM    339  C   ALA     8     -11.798 -19.366   4.186  1.00  0.00      C    C  
ATOM    340  O   ALA     8     -12.955 -19.559   4.548  1.00  0.00      C    O  
ATOM    341  N   VAL     9     -10.758 -19.740   4.914  1.00  0.00      C    N  
ATOM    342  HN  VAL     9      -9.852 -19.575   4.585  1.00  0.00      C    H  
ATOM    343  CA  VAL     9     -10.952 -20.416   6.191  1.00  0.00      C    C  
ATOM    344  HA  VAL     9     -11.631 -21.244   6.046  1.00  0.00      C    H  
ATOM    345  CB  VAL     9      -9.611 -20.957   6.703  1.00  0.00      C    C  
ATOM    346  HB  VAL     9      -8.972 -21.163   5.859  1.00  0.00      C    H  
ATOM    347  CG1 VAL     9      -8.921 -19.930   7.605  1.00  0.00      C    C  
ATOM    348 HG11 VAL     9      -7.885 -20.213   7.745  1.00  0.00      C    H  
ATOM    349 HG12 VAL     9      -9.412 -19.892   8.568  1.00  0.00      C    H  
ATOM    350 HG13 VAL     9      -8.969 -18.963   7.145  1.00  0.00      C    H  
ATOM    351  CG2 VAL     9      -9.841 -22.244   7.489  1.00  0.00      C    C  
ATOM    352 HG21 VAL     9     -10.727 -22.142   8.096  1.00  0.00      C    H  
ATOM    353 HG22 VAL     9      -8.988 -22.432   8.124  1.00  0.00      C    H  
ATOM    354 HG23 VAL     9      -9.967 -23.065   6.801  1.00  0.00      C    H  
ATOM    355  C   VAL     9     -11.560 -19.462   7.216  1.00  0.00      C    C  
ATOM    356  O   VAL     9     -12.370 -19.867   8.056  1.00  0.00      C    O  
ATOM    357  N   GLU    10     -11.158 -18.195   7.153  1.00  0.00      C    N  
ATOM    358  HN  GLU    10     -10.513 -17.926   6.471  1.00  0.00      C    H  
ATOM    359  CA  GLU    10     -11.659 -17.201   8.088  1.00  0.00      C    C  
ATOM    360  HA  GLU    10     -11.564 -17.585   9.083  1.00  0.00      C    H  
ATOM    361  CB  GLU    10     -10.833 -15.918   7.974  1.00  0.00      C    C  
ATOM    362  HB1 GLU    10     -10.979 -15.481   6.998  1.00  0.00      C    H  
ATOM    363  HB2 GLU    10      -9.785 -16.150   8.111  1.00  0.00      C    H  
ATOM    364  CG  GLU    10     -11.282 -14.921   9.046  1.00  0.00      C    C  
ATOM    365  HG1 GLU    10     -11.143 -15.364  10.023  1.00  0.00      C    H  
ATOM    366  HG2 GLU    10     -12.323 -14.682   8.905  1.00  0.00      C    H  
ATOM    367  CD  GLU    10     -10.453 -13.646   8.953  1.00  0.00      C    C  
ATOM    368  OE1 GLU    10      -9.566 -13.598   8.118  1.00  0.00      C    O  
ATOM    369  OE2 GLU    10     -10.720 -12.734   9.717  1.00  0.00      C    O1-
ATOM    370  C   GLU    10     -13.126 -16.901   7.823  1.00  0.00      C    C  
ATOM    371  O   GLU    10     -13.930 -16.831   8.753  1.00  0.00      C    O  
ATOM    372  N   GLN    11     -13.462 -16.731   6.551  1.00  0.00      C    N  
ATOM    373  HN  GLN    11     -12.772 -16.804   5.859  1.00  0.00      C    H  
ATOM    374  CA  GLN    11     -14.834 -16.439   6.167  1.00  0.00      C    C  
ATOM    375  HA  GLN    11     -15.206 -15.637   6.788  1.00  0.00      C    H  
ATOM    376  CB  GLN    11     -14.876 -15.993   4.707  1.00  0.00      C    C  
ATOM    377  HB1 GLN    11     -15.897 -15.782   4.427  1.00  0.00      C    H  
ATOM    378  HB2 GLN    11     -14.482 -16.776   4.076  1.00  0.00      C    H  
ATOM    379  CG  GLN    11     -14.036 -14.726   4.541  1.00  0.00      C    C  
ATOM    380  HG1 GLN    11     -13.544 -14.746   3.580  1.00  0.00      C    H  
ATOM    381  HG2 GLN    11     -13.287 -14.691   5.324  1.00  0.00      C    H  
ATOM    382  CD  GLN    11     -14.926 -13.487   4.631  1.00  0.00      C    C  
ATOM    383  OE1 GLN    11     -15.157 -12.960   5.721  1.00  0.00      C    O  
ATOM    384  NE2 GLN    11     -15.447 -12.988   3.539  1.00  0.00      C    N  
ATOM    385 HE21 GLN    11     -15.266 -13.408   2.673  1.00  0.00      C    H  
ATOM    386 HE22 GLN    11     -16.019 -12.191   3.586  1.00  0.00      C    H  
ATOM    387  C   GLN    11     -15.719 -17.666   6.360  1.00  0.00      C    C  
ATOM    388  O   GLN    11     -16.858 -17.557   6.809  1.00  0.00      C    O  
ATOM    389  N   LEU    12     -15.183 -18.834   6.010  1.00  0.00      C    N  
ATOM    390  HN  LEU    12     -14.272 -18.859   5.652  1.00  0.00      C    H  
ATOM    391  CA  LEU    12     -15.927 -20.077   6.142  1.00  0.00      C    C  
ATOM    392  HA  LEU    12     -16.972 -19.880   5.964  1.00  0.00      C    H  
ATOM    393  CB  LEU    12     -15.429 -21.094   5.114  1.00  0.00      C    C  
ATOM    394  HB1 LEU    12     -16.003 -22.005   5.199  1.00  0.00      C    H  
ATOM    395  HB2 LEU    12     -14.384 -21.309   5.298  1.00  0.00      C    H  
ATOM    396  CG  LEU    12     -15.587 -20.520   3.699  1.00  0.00      C    C  
ATOM    397  HG  LEU    12     -15.051 -19.589   3.627  1.00  0.00      C    H  
ATOM    398  CD1 LEU    12     -15.020 -21.509   2.681  1.00  0.00      C    C  
ATOM    399 HD11 LEU    12     -15.811 -21.859   2.036  1.00  0.00      C    H  
ATOM    400 HD12 LEU    12     -14.580 -22.348   3.200  1.00  0.00      C    H  
ATOM    401 HD13 LEU    12     -14.262 -21.017   2.087  1.00  0.00      C    H  
ATOM    402  CD2 LEU    12     -17.066 -20.272   3.401  1.00  0.00      C    C  
ATOM    403 HD21 LEU    12     -17.673 -20.980   3.944  1.00  0.00      C    H  
ATOM    404 HD22 LEU    12     -17.243 -20.379   2.342  1.00  0.00      C    H  
ATOM    405 HD23 LEU    12     -17.323 -19.268   3.707  1.00  0.00      C    H  
ATOM    406  C   LEU    12     -15.766 -20.647   7.547  1.00  0.00      C    C  
ATOM    407  O   LEU    12     -14.704 -20.531   8.158  1.00  0.00      C    O  
ATOM    408  N   THR    13     -16.830 -21.261   8.048  1.00  0.00      C    N  
ATOM    409  HN  THR    13     -17.647 -21.319   7.510  1.00  0.00      C    H  
ATOM    410  CA  THR    13     -16.811 -21.850   9.383  1.00  0.00      C    C  
ATOM    411  HA  THR    13     -15.968 -21.454   9.926  1.00  0.00      C    H  
ATOM    412  CB  THR    13     -18.093 -21.493  10.136  1.00  0.00      C    C  
ATOM    413  HB  THR    13     -18.019 -21.841  11.155  1.00  0.00      C    H  
ATOM    414  OG1 THR    13     -19.202 -22.111   9.502  1.00  0.00      C    O  
ATOM    415  HG1 THR    13     -19.520 -21.519   8.818  1.00  0.00      C    H  
ATOM    416  CG2 THR    13     -18.281 -19.976  10.136  1.00  0.00      C    C  
ATOM    417 HG21 THR    13     -18.509 -19.641   9.134  1.00  0.00      C    H  
ATOM    418 HG22 THR    13     -17.372 -19.499  10.476  1.00  0.00      C    H  
ATOM    419 HG23 THR    13     -19.093 -19.713  10.797  1.00  0.00      C    H  
ATOM    420  C   THR    13     -16.671 -23.366   9.299  1.00  0.00      C    C  
ATOM    421  O   THR    13     -16.582 -23.931   8.210  1.00  0.00      C    O  
ATOM    422  N   GLU    14     -16.647 -24.017  10.456  1.00  0.00      C    N  
ATOM    423  HN  GLU    14     -16.718 -23.516  11.293  1.00  0.00      C    H  
ATOM    424  CA  GLU    14     -16.511 -25.466  10.495  1.00  0.00      C    C  
ATOM    425  HA  GLU    14     -15.565 -25.744  10.054  1.00  0.00      C    H  
ATOM    426  CB  GLU    14     -16.548 -25.952  11.948  1.00  0.00      C    C  
ATOM    427  HB1 GLU    14     -17.497 -25.684  12.391  1.00  0.00      C    H  
ATOM    428  HB2 GLU    14     -15.747 -25.488  12.504  1.00  0.00      C    H  
ATOM    429  CG  GLU    14     -16.384 -27.475  11.990  1.00  0.00      C    C  
ATOM    430  HG1 GLU    14     -15.486 -27.753  11.457  1.00  0.00      C    H  
ATOM    431  HG2 GLU    14     -17.237 -27.942  11.523  1.00  0.00      C    H  
ATOM    432  CD  GLU    14     -16.280 -27.950  13.435  1.00  0.00      C    C  
ATOM    433  OE1 GLU    14     -15.269 -27.669  14.058  1.00  0.00      C    O  
ATOM    434  OE2 GLU    14     -17.210 -28.589  13.895  1.00  0.00      C    O1-
ATOM    435  C   GLU    14     -17.643 -26.126   9.712  1.00  0.00      C    C  
ATOM    436  O   GLU    14     -17.419 -27.080   8.970  1.00  0.00      C    O  
ATOM    437  N   GLU    15     -18.857 -25.611   9.878  1.00  0.00      C    N  
ATOM    438  HN  GLU    15     -18.982 -24.848  10.480  1.00  0.00      C    H  
ATOM    439  CA  GLU    15     -20.006 -26.172   9.176  1.00  0.00      C    C  
ATOM    440  HA  GLU    15     -20.117 -27.212   9.448  1.00  0.00      C    H  
ATOM    441  CB  GLU    15     -21.274 -25.414   9.580  1.00  0.00      C    C  
ATOM    442  HB1 GLU    15     -21.199 -24.390   9.249  1.00  0.00      C    H  
ATOM    443  HB2 GLU    15     -21.381 -25.437  10.656  1.00  0.00      C    H  
ATOM    444  CG  GLU    15     -22.497 -26.067   8.930  1.00  0.00      C    C  
ATOM    445  HG1 GLU    15     -22.576 -27.090   9.273  1.00  0.00      C    H  
ATOM    446  HG2 GLU    15     -22.389 -26.057   7.858  1.00  0.00      C    H  
ATOM    447  CD  GLU    15     -23.761 -25.312   9.318  1.00  0.00      C    C  
ATOM    448  OE1 GLU    15     -23.684 -24.481  10.207  1.00  0.00      C    O  
ATOM    449  OE2 GLU    15     -24.788 -25.567   8.710  1.00  0.00      C    O1-
ATOM    450  C   GLU    15     -19.810 -26.065   7.662  1.00  0.00      C    C  
ATOM    451  O   GLU    15     -20.025 -27.028   6.927  1.00  0.00      C    O  
ATOM    452  N   GLN    16     -19.391 -24.888   7.204  1.00  0.00      C    N  
ATOM    453  HN  GLN    16     -19.228 -24.156   7.837  1.00  0.00      C    H  
ATOM    454  CA  GLN    16     -19.163 -24.672   5.781  1.00  0.00      C    C  
ATOM    455  HA  GLN    16     -20.066 -24.913   5.240  1.00  0.00      C    H  
ATOM    456  CB  GLN    16     -18.812 -23.207   5.522  1.00  0.00      C    C  
ATOM    457  HB1 GLN    16     -18.119 -23.142   4.698  1.00  0.00      C    H  
ATOM    458  HB2 GLN    16     -18.361 -22.783   6.408  1.00  0.00      C    H  
ATOM    459  CG  GLN    16     -20.083 -22.428   5.176  1.00  0.00      C    C  
ATOM    460  HG1 GLN    16     -20.488 -22.799   4.247  1.00  0.00      C    H  
ATOM    461  HG2 GLN    16     -19.842 -21.380   5.067  1.00  0.00      C    H  
ATOM    462  CD  GLN    16     -21.121 -22.599   6.280  1.00  0.00      C    C  
ATOM    463  OE1 GLN    16     -22.319 -22.665   6.001  1.00  0.00      C    O  
ATOM    464  NE2 GLN    16     -20.731 -22.686   7.520  1.00  0.00      C    N  
ATOM    465 HE21 GLN    16     -19.777 -22.642   7.738  1.00  0.00      C    H  
ATOM    466 HE22 GLN    16     -21.392 -22.795   8.235  1.00  0.00      C    H  
ATOM    467  C   GLN    16     -18.035 -25.568   5.282  1.00  0.00      C    C  
ATOM    468  O   GLN    16     -18.096 -26.110   4.181  1.00  0.00      C    O  
ATOM    469  N   LYS    17     -17.007 -25.718   6.103  1.00  0.00      C    N  
ATOM    470  HN  LYS    17     -17.011 -25.261   6.972  1.00  0.00      C    H  
ATOM    471  CA  LYS    17     -15.870 -26.552   5.736  1.00  0.00      C    C  
ATOM    472  HA  LYS    17     -15.436 -26.180   4.822  1.00  0.00      C    H  
ATOM    473  CB  LYS    17     -14.815 -26.509   6.843  1.00  0.00      C    C  
ATOM    474  HB1 LYS    17     -14.094 -27.292   6.677  1.00  0.00      C    H  
ATOM    475  HB2 LYS    17     -15.300 -26.663   7.799  1.00  0.00      C    H  
ATOM    476  CG  LYS    17     -14.110 -25.142   6.846  1.00  0.00      C    C  
ATOM    477  HG1 LYS    17     -14.206 -24.694   7.825  1.00  0.00      C    H  
ATOM    478  HG2 LYS    17     -14.564 -24.494   6.111  1.00  0.00      C    H  
ATOM    479  CD  LYS    17     -12.623 -25.311   6.518  1.00  0.00      C    C  
ATOM    480  HD1 LYS    17     -12.201 -26.117   7.104  1.00  0.00      C    H  
ATOM    481  HD2 LYS    17     -12.101 -24.390   6.750  1.00  0.00      C    H  
ATOM    482  CE  LYS    17     -12.467 -25.622   5.027  1.00  0.00      C    C  
ATOM    483  HE1 LYS    17     -12.921 -24.832   4.446  1.00  0.00      C    H  
ATOM    484  HE2 LYS    17     -12.950 -26.561   4.797  1.00  0.00      C    H  
ATOM    485  NZ  LYS    17     -11.022 -25.715   4.690  1.00  0.00      C    N1+
ATOM    486  HZ1 LYS    17     -10.840 -26.605   4.184  1.00  0.00      C    H  
ATOM    487  HZ2 LYS    17     -10.463 -25.691   5.567  1.00  0.00      C    H  
ATOM    488  HZ3 LYS    17     -10.755 -24.913   4.085  1.00  0.00      C    H  
ATOM    489  C   LYS    17     -16.314 -27.992   5.514  1.00  0.00      C    C  
ATOM    490  O   LYS    17     -15.855 -28.652   4.584  1.00  0.00      C    O  
ATOM    491  N   ASN    18     -17.211 -28.468   6.367  1.00  0.00      C    N  
ATOM    492  HN  ASN    18     -17.545 -27.891   7.087  1.00  0.00      C    H  
ATOM    493  CA  ASN    18     -17.715 -29.828   6.246  1.00  0.00      C    C  
ATOM    494  HA  ASN    18     -16.887 -30.519   6.306  1.00  0.00      C    H  
ATOM    495  CB  ASN    18     -18.691 -30.127   7.386  1.00  0.00      C    C  
ATOM    496  HB1 ASN    18     -19.515 -29.432   7.344  1.00  0.00      C    H  
ATOM    497  HB2 ASN    18     -18.178 -30.022   8.332  1.00  0.00      C    H  
ATOM    498  CG  ASN    18     -19.224 -31.550   7.254  1.00  0.00      C    C  
ATOM    499  OD1 ASN    18     -20.085 -31.815   6.418  1.00  0.00      C    O  
ATOM    500  ND2 ASN    18     -18.762 -32.485   8.037  1.00  0.00      C    N  
ATOM    501 HD21 ASN    18     -18.076 -32.272   8.704  1.00  0.00      C    H  
ATOM    502 HD22 ASN    18     -19.100 -33.401   7.958  1.00  0.00      C    H  
ATOM    503  C   ASN    18     -18.419 -30.011   4.905  1.00  0.00      C    C  
ATOM    504  O   ASN    18     -18.235 -31.023   4.230  1.00  0.00      C    O  
ATOM    505  N   GLU    19     -19.221 -29.021   4.523  1.00  0.00      C    N  
ATOM    506  HN  GLU    19     -19.322 -28.236   5.100  1.00  0.00      C    H  
ATOM    507  CA  GLU    19     -19.944 -29.081   3.258  1.00  0.00      C    C  
ATOM    508  HA  GLU    19     -20.541 -29.982   3.238  1.00  0.00      C    H  
ATOM    509  CB  GLU    19     -20.877 -27.876   3.124  1.00  0.00      C    C  
ATOM    510  HB1 GLU    19     -21.272 -27.833   2.120  1.00  0.00      C    H  
ATOM    511  HB2 GLU    19     -20.325 -26.972   3.334  1.00  0.00      C    H  
ATOM    512  CG  GLU    19     -22.031 -28.012   4.118  1.00  0.00      C    C  
ATOM    513  HG1 GLU    19     -21.641 -28.016   5.123  1.00  0.00      C    H  
ATOM    514  HG2 GLU    19     -22.555 -28.940   3.933  1.00  0.00      C    H  
ATOM    515  CD  GLU    19     -22.998 -26.845   3.955  1.00  0.00      C    C  
ATOM    516  OE1 GLU    19     -23.925 -26.973   3.173  1.00  0.00      C    O  
ATOM    517  OE2 GLU    19     -22.797 -25.839   4.616  1.00  0.00      C    O1-
ATOM    518  C   GLU    19     -18.969 -29.108   2.085  1.00  0.00      C    C  
ATOM    519  O   GLU    19     -19.183 -29.823   1.105  1.00  0.00      C    O  
ATOM    520  N   PHE    20     -17.898 -28.328   2.194  1.00  0.00      C    N  
ATOM    521  HN  PHE    20     -17.781 -27.782   3.001  1.00  0.00      C    H  
ATOM    522  CA  PHE    20     -16.890 -28.274   1.140  1.00  0.00      C    C  
ATOM    523  HA  PHE    20     -17.367 -28.000   0.213  1.00  0.00      C    H  
ATOM    524  CB  PHE    20     -15.831 -27.224   1.475  1.00  0.00      C    C  
ATOM    525  HB1 PHE    20     -14.851 -27.609   1.240  1.00  0.00      C    H  
ATOM    526  HB2 PHE    20     -15.883 -26.990   2.528  1.00  0.00      C    H  
ATOM    527  CG  PHE    20     -16.088 -25.972   0.672  1.00  0.00      C    C  
ATOM    528  CD1 PHE    20     -17.146 -25.121   1.007  1.00  0.00      C    C  
ATOM    529  HD1 PHE    20     -17.786 -25.357   1.845  1.00  0.00      C    H  
ATOM    530  CD2 PHE    20     -15.258 -25.665  -0.414  1.00  0.00      C    C  
ATOM    531  HD2 PHE    20     -14.440 -26.323  -0.671  1.00  0.00      C    H  
ATOM    532  CE1 PHE    20     -17.375 -23.963   0.254  1.00  0.00      C    C  
ATOM    533  HE1 PHE    20     -18.193 -23.307   0.511  1.00  0.00      C    H  
ATOM    534  CE2 PHE    20     -15.486 -24.509  -1.165  1.00  0.00      C    C  
ATOM    535  HE2 PHE    20     -14.847 -24.272  -2.003  1.00  0.00      C    H  
ATOM    536  CZ  PHE    20     -16.545 -23.657  -0.830  1.00  0.00      C    C  
ATOM    537  HZ  PHE    20     -16.723 -22.764  -1.407  1.00  0.00      C    H  
ATOM    538  C   PHE    20     -16.220 -29.631   0.965  1.00  0.00      C    C  
ATOM    539  O   PHE    20     -16.030 -30.098  -0.157  1.00  0.00      C    O  
ATOM    540  N   LYS    21     -15.871 -30.263   2.078  1.00  0.00      C    N  
ATOM    541  HN  LYS    21     -16.051 -29.847   2.947  1.00  0.00      C    H  
ATOM    542  CA  LYS    21     -15.233 -31.571   2.024  1.00  0.00      C    C  
ATOM    543  HA  LYS    21     -14.331 -31.493   1.437  1.00  0.00      C    H  
ATOM    544  CB  LYS    21     -14.856 -32.037   3.435  1.00  0.00      C    C  
ATOM    545  HB1 LYS    21     -14.621 -33.091   3.421  1.00  0.00      C    H  
ATOM    546  HB2 LYS    21     -15.693 -31.864   4.098  1.00  0.00      C    H  
ATOM    547  CG  LYS    21     -13.645 -31.248   3.936  1.00  0.00      C    C  
ATOM    548  HG1 LYS    21     -13.907 -30.205   4.026  1.00  0.00      C    H  
ATOM    549  HG2 LYS    21     -12.829 -31.357   3.236  1.00  0.00      C    H  
ATOM    550  CD  LYS    21     -13.221 -31.784   5.306  1.00  0.00      C    C  
ATOM    551  HD1 LYS    21     -13.049 -32.848   5.238  1.00  0.00      C    H  
ATOM    552  HD2 LYS    21     -14.002 -31.590   6.027  1.00  0.00      C    H  
ATOM    553  CE  LYS    21     -11.932 -31.090   5.749  1.00  0.00      C    C  
ATOM    554  HE1 LYS    21     -11.690 -31.388   6.758  1.00  0.00      C    H  
ATOM    555  HE2 LYS    21     -12.068 -30.019   5.711  1.00  0.00      C    H  
ATOM    556  NZ  LYS    21     -10.819 -31.483   4.835  1.00  0.00      C    N1+
ATOM    557  HZ1 LYS    21     -10.168 -30.683   4.714  1.00  0.00      C    H  
ATOM    558  HZ2 LYS    21     -11.210 -31.755   3.910  1.00  0.00      C    H  
ATOM    559  HZ3 LYS    21     -10.303 -32.288   5.242  1.00  0.00      C    H  
ATOM    560  C   LYS    21     -16.149 -32.597   1.376  1.00  0.00      C    C  
ATOM    561  O   LYS    21     -15.704 -33.422   0.580  1.00  0.00      C    O  
ATOM    562  N   ALA    22     -17.432 -32.543   1.712  1.00  0.00      C    N  
ATOM    563  HN  ALA    22     -17.737 -31.866   2.351  1.00  0.00      C    H  
ATOM    564  CA  ALA    22     -18.389 -33.485   1.146  1.00  0.00      C    C  
ATOM    565  HA  ALA    22     -18.085 -34.492   1.389  1.00  0.00      C    H  
ATOM    566  CB  ALA    22     -19.773 -33.228   1.754  1.00  0.00      C    C  
ATOM    567  HB1 ALA    22     -20.530 -33.685   1.136  1.00  0.00      C    H  
ATOM    568  HB2 ALA    22     -19.948 -32.165   1.810  1.00  0.00      C    H  
ATOM    569  HB3 ALA    22     -19.815 -33.652   2.748  1.00  0.00      C    H  
ATOM    570  C   ALA    22     -18.458 -33.333  -0.372  1.00  0.00      C    C  
ATOM    571  O   ALA    22     -18.413 -34.319  -1.108  1.00  0.00      C    O  
ATOM    572  N   ALA    23     -18.552 -32.088  -0.831  1.00  0.00      C    N  
ATOM    573  HN  ALA    23     -18.571 -31.340  -0.196  1.00  0.00      C    H  
ATOM    574  CA  ALA    23     -18.616 -31.816  -2.262  1.00  0.00      C    C  
ATOM    575  HA  ALA    23     -19.433 -32.382  -2.687  1.00  0.00      C    H  
ATOM    576  CB  ALA    23     -18.873 -30.328  -2.504  1.00  0.00      C    C  
ATOM    577  HB1 ALA    23     -19.938 -30.144  -2.521  1.00  0.00      C    H  
ATOM    578  HB2 ALA    23     -18.442 -30.038  -3.449  1.00  0.00      C    H  
ATOM    579  HB3 ALA    23     -18.422 -29.750  -1.710  1.00  0.00      C    H  
ATOM    580  C   ALA    23     -17.318 -32.234  -2.942  1.00  0.00      C    C  
ATOM    581  O   ALA    23     -17.328 -32.794  -4.038  1.00  0.00      C    O  
ATOM    582  N   PHE    24     -16.200 -31.953  -2.280  1.00  0.00      C    N  
ATOM    583  HN  PHE    24     -16.255 -31.504  -1.412  1.00  0.00      C    H  
ATOM    584  CA  PHE    24     -14.892 -32.293  -2.824  1.00  0.00      C    C  
ATOM    585  HA  PHE    24     -14.803 -31.862  -3.808  1.00  0.00      C    H  
ATOM    586  CB  PHE    24     -13.784 -31.720  -1.939  1.00  0.00      C    C  
ATOM    587  HB1 PHE    24     -13.732 -32.281  -1.018  1.00  0.00      C    H  
ATOM    588  HB2 PHE    24     -13.995 -30.684  -1.723  1.00  0.00      C    H  
ATOM    589  CG  PHE    24     -12.462 -31.824  -2.664  1.00  0.00      C    C  
ATOM    590  CD1 PHE    24     -12.220 -31.023  -3.790  1.00  0.00      C    C  
ATOM    591  HD1 PHE    24     -12.980 -30.341  -4.139  1.00  0.00      C    H  
ATOM    592  CD2 PHE    24     -11.475 -32.709  -2.214  1.00  0.00      C    C  
ATOM    593  HD2 PHE    24     -11.659 -33.328  -1.349  1.00  0.00      C    H  
ATOM    594  CE1 PHE    24     -10.994 -31.106  -4.463  1.00  0.00      C    C  
ATOM    595  HE1 PHE    24     -10.810 -30.489  -5.328  1.00  0.00      C    H  
ATOM    596  CE2 PHE    24     -10.249 -32.793  -2.888  1.00  0.00      C    C  
ATOM    597  HE2 PHE    24      -9.489 -33.475  -2.540  1.00  0.00      C    H  
ATOM    598  CZ  PHE    24     -10.010 -31.992  -4.011  1.00  0.00      C    C  
ATOM    599  HZ  PHE    24      -9.065 -32.056  -4.529  1.00  0.00      C    H  
ATOM    600  C   PHE    24     -14.740 -33.808  -2.933  1.00  0.00      C    C  
ATOM    601  O   PHE    24     -14.169 -34.313  -3.897  1.00  0.00      C    O  
ATOM    602  N   ASP    25     -15.255 -34.523  -1.933  1.00  0.00      C    N  
ATOM    603  HN  ASP    25     -15.699 -34.062  -1.192  1.00  0.00      C    H  
ATOM    604  CA  ASP    25     -15.172 -35.978  -1.923  1.00  0.00      C    C  
ATOM    605  HA  ASP    25     -14.133 -36.272  -1.930  1.00  0.00      C    H  
ATOM    606  CB  ASP    25     -15.835 -36.528  -0.656  1.00  0.00      C    C  
ATOM    607  HB1 ASP    25     -16.888 -36.292  -0.672  1.00  0.00      C    H  
ATOM    608  HB2 ASP    25     -15.379 -36.078   0.212  1.00  0.00      C    H  
ATOM    609  CG  ASP    25     -15.661 -38.042  -0.594  1.00  0.00      C    C  
ATOM    610  OD1 ASP    25     -15.129 -38.599  -1.541  1.00  0.00      C    O  
ATOM    611  OD2 ASP    25     -16.061 -38.624   0.402  1.00  0.00      C    O1-
ATOM    612  C   ASP    25     -15.865 -36.558  -3.155  1.00  0.00      C    C  
ATOM    613  O   ASP    25     -15.346 -37.467  -3.803  1.00  0.00      C    O  
ATOM    614  N   ILE    26     -17.037 -36.025  -3.475  1.00  0.00      C    N  
ATOM    615  HN  ILE    26     -17.403 -35.298  -2.928  1.00  0.00      C    H  
ATOM    616  CA  ILE    26     -17.779 -36.492  -4.643  1.00  0.00      C    C  
ATOM    617  HA  ILE    26     -17.823 -37.572  -4.618  1.00  0.00      C    H  
ATOM    618  CB  ILE    26     -19.202 -35.942  -4.622  1.00  0.00      C    C  
ATOM    619  HB  ILE    26     -19.172 -34.866  -4.563  1.00  0.00      C    H  
ATOM    620  CG1 ILE    26     -19.938 -36.505  -3.402  1.00  0.00      C    C  
ATOM    621 HG11 ILE    26     -19.352 -36.317  -2.515  1.00  0.00      C    H  
ATOM    622 HG12 ILE    26     -20.081 -37.569  -3.523  1.00  0.00      C    H  
ATOM    623  CG2 ILE    26     -19.934 -36.367  -5.901  1.00  0.00      C    C  
ATOM    624 HG21 ILE    26     -20.922 -36.728  -5.654  1.00  0.00      C    H  
ATOM    625 HG22 ILE    26     -19.380 -37.153  -6.393  1.00  0.00      C    H  
ATOM    626 HG23 ILE    26     -20.019 -35.519  -6.564  1.00  0.00      C    H  
ATOM    627  CD1 ILE    26     -21.296 -35.815  -3.263  1.00  0.00      C    C  
ATOM    628 HD11 ILE    26     -21.300 -35.197  -2.377  1.00  0.00      C    H  
ATOM    629 HD12 ILE    26     -22.071 -36.563  -3.183  1.00  0.00      C    H  
ATOM    630 HD13 ILE    26     -21.478 -35.202  -4.133  1.00  0.00      C    H  
ATOM    631  C   ILE    26     -17.073 -36.057  -5.931  1.00  0.00      C    C  
ATOM    632  O   ILE    26     -16.977 -36.819  -6.892  1.00  0.00      C    O  
ATOM    633  N   PHE    27     -16.578 -34.826  -5.944  1.00  0.00      C    N  
ATOM    634  HN  PHE    27     -16.679 -34.260  -5.150  1.00  0.00      C    H  
ATOM    635  CA  PHE    27     -15.884 -34.310  -7.118  1.00  0.00      C    C  
ATOM    636  HA  PHE    27     -16.562 -34.321  -7.956  1.00  0.00      C    H  
ATOM    637  CB  PHE    27     -15.436 -32.869  -6.868  1.00  0.00      C    C  
ATOM    638  HB1 PHE    27     -14.382 -32.774  -7.081  1.00  0.00      C    H  
ATOM    639  HB2 PHE    27     -15.618 -32.618  -5.835  1.00  0.00      C    H  
ATOM    640  CG  PHE    27     -16.216 -31.930  -7.752  1.00  0.00      C    C  
ATOM    641  CD1 PHE    27     -17.203 -31.100  -7.205  1.00  0.00      C    C  
ATOM    642  HD1 PHE    27     -17.411 -31.132  -6.145  1.00  0.00      C    H  
ATOM    643  CD2 PHE    27     -15.947 -31.888  -9.123  1.00  0.00      C    C  
ATOM    644  HD2 PHE    27     -15.184 -32.526  -9.542  1.00  0.00      C    H  
ATOM    645  CE1 PHE    27     -17.920 -30.228  -8.035  1.00  0.00      C    C  
ATOM    646  HE1 PHE    27     -18.683 -29.588  -7.615  1.00  0.00      C    H  
ATOM    647  CE2 PHE    27     -16.661 -31.018  -9.950  1.00  0.00      C    C  
ATOM    648  HE2 PHE    27     -16.452 -30.985 -11.009  1.00  0.00      C    H  
ATOM    649  CZ  PHE    27     -17.649 -30.188  -9.406  1.00  0.00      C    C  
ATOM    650  HZ  PHE    27     -18.203 -29.517 -10.047  1.00  0.00      C    H  
ATOM    651  C   PHE    27     -14.671 -35.169  -7.451  1.00  0.00      C    C  
ATOM    652  O   PHE    27     -14.405 -35.455  -8.617  1.00  0.00      C    O  
ATOM    653  N   VAL    28     -13.944 -35.579  -6.419  1.00  0.00      C    N  
ATOM    654  HN  VAL    28     -14.206 -35.320  -5.512  1.00  0.00      C    H  
ATOM    655  CA  VAL    28     -12.761 -36.406  -6.612  1.00  0.00      C    C  
ATOM    656  HA  VAL    28     -12.336 -36.189  -7.580  1.00  0.00      C    H  
ATOM    657  CB  VAL    28     -11.717 -36.096  -5.536  1.00  0.00      C    C  
ATOM    658  HB  VAL    28     -10.794 -36.603  -5.775  1.00  0.00      C    H  
ATOM    659  CG1 VAL    28     -11.473 -34.590  -5.487  1.00  0.00      C    C  
ATOM    660 HG11 VAL    28     -12.016 -34.111  -6.289  1.00  0.00      C    H  
ATOM    661 HG12 VAL    28     -10.417 -34.391  -5.598  1.00  0.00      C    H  
ATOM    662 HG13 VAL    28     -11.813 -34.197  -4.540  1.00  0.00      C    H  
ATOM    663  CG2 VAL    28     -12.228 -36.573  -4.178  1.00  0.00      C    C  
ATOM    664 HG21 VAL    28     -11.953 -37.607  -4.032  1.00  0.00      C    H  
ATOM    665 HG22 VAL    28     -13.299 -36.477  -4.149  1.00  0.00      C    H  
ATOM    666 HG23 VAL    28     -11.791 -35.970  -3.396  1.00  0.00      C    H  
ATOM    667  C   VAL    28     -13.133 -37.884  -6.558  1.00  0.00      C    C  
ATOM    668  O   VAL    28     -12.300 -38.736  -6.253  1.00  0.00      C    O  
ATOM    669  N   LEU    29     -14.394 -38.184  -6.851  1.00  0.00      C    N  
ATOM    670  HN  LEU    29     -15.021 -37.470  -7.084  1.00  0.00      C    H  
ATOM    671  CA  LEU    29     -14.854 -39.563  -6.827  1.00  0.00      C    C  
ATOM    672  HA  LEU    29     -14.666 -39.971  -5.847  1.00  0.00      C    H  
ATOM    673  CB  LEU    29     -16.364 -39.616  -7.113  1.00  0.00      C    C  
ATOM    674  HB1 LEU    29     -16.564 -39.159  -8.071  1.00  0.00      C    H  
ATOM    675  HB2 LEU    29     -16.894 -39.078  -6.343  1.00  0.00      C    H  
ATOM    676  CG  LEU    29     -16.848 -41.072  -7.136  1.00  0.00      C    C  
ATOM    677  HG  LEU    29     -16.329 -41.622  -7.906  1.00  0.00      C    H  
ATOM    678  CD1 LEU    29     -16.581 -41.721  -5.778  1.00  0.00      C    C  
ATOM    679 HD11 LEU    29     -16.622 -40.969  -5.002  1.00  0.00      C    H  
ATOM    680 HD12 LEU    29     -15.602 -42.174  -5.785  1.00  0.00      C    H  
ATOM    681 HD13 LEU    29     -17.327 -42.478  -5.585  1.00  0.00      C    H  
ATOM    682  CD2 LEU    29     -18.349 -41.102  -7.426  1.00  0.00      C    C  
ATOM    683 HD21 LEU    29     -18.677 -42.127  -7.503  1.00  0.00      C    H  
ATOM    684 HD22 LEU    29     -18.544 -40.591  -8.357  1.00  0.00      C    H  
ATOM    685 HD23 LEU    29     -18.883 -40.611  -6.625  1.00  0.00      C    H  
ATOM    686  C   LEU    29     -14.103 -40.388  -7.865  1.00  0.00      C    C  
ATOM    687  O   LEU    29     -14.079 -40.047  -9.048  1.00  0.00      C    O  
ATOM    688  N   GLY    30     -13.500 -41.481  -7.412  1.00  0.00      C    N  
ATOM    689  HN  GLY    30     -13.555 -41.700  -6.460  1.00  0.00      C    H  
ATOM    690  CA  GLY    30     -12.754 -42.359  -8.305  1.00  0.00      C    C  
ATOM    691  HA1 GLY    30     -13.172 -42.288  -9.298  1.00  0.00      C    H  
ATOM    692  HA2 GLY    30     -12.838 -43.377  -7.953  1.00  0.00      C    H  
ATOM    693  C   GLY    30     -11.284 -41.960  -8.351  1.00  0.00      C    C  
ATOM    694  O   GLY    30     -10.453 -42.698  -8.877  1.00  0.00      C    O  
ATOM    695  N   ALA    31     -10.973 -40.793  -7.786  1.00  0.00      C    N  
ATOM    696  HN  ALA    31     -11.681 -40.253  -7.376  1.00  0.00      C    H  
ATOM    697  CA  ALA    31      -9.599 -40.306  -7.759  1.00  0.00      C    C  
ATOM    698  HA  ALA    31      -8.981 -40.956  -8.358  1.00  0.00      C    H  
ATOM    699  CB  ALA    31      -9.534 -38.890  -8.337  1.00  0.00      C    C  
ATOM    700  HB1 ALA    31     -10.273 -38.268  -7.856  1.00  0.00      C    H  
ATOM    701  HB2 ALA    31      -9.730 -38.927  -9.399  1.00  0.00      C    H  
ATOM    702  HB3 ALA    31      -8.550 -38.478  -8.168  1.00  0.00      C    H  
ATOM    703  C   ALA    31      -9.070 -40.296  -6.329  1.00  0.00      C    C  
ATOM    704  O   ALA    31      -9.232 -39.318  -5.601  1.00  0.00      C    O  
ATOM    705  N   GLU    32      -8.437 -41.395  -5.934  1.00  0.00      C    N  
ATOM    706  HN  GLU    32      -8.341 -42.144  -6.559  1.00  0.00      C    H  
ATOM    707  CA  GLU    32      -7.887 -41.512  -4.589  1.00  0.00      C    C  
ATOM    708  HA  GLU    32      -8.679 -41.354  -3.874  1.00  0.00      C    H  
ATOM    709  CB  GLU    32      -7.300 -42.910  -4.378  1.00  0.00      C    C  
ATOM    710  HB1 GLU    32      -6.337 -42.973  -4.860  1.00  0.00      C    H  
ATOM    711  HB2 GLU    32      -7.966 -43.647  -4.802  1.00  0.00      C    H  
ATOM    712  CG  GLU    32      -7.134 -43.176  -2.878  1.00  0.00      C    C  
ATOM    713  HG1 GLU    32      -6.629 -42.339  -2.419  1.00  0.00      C    H  
ATOM    714  HG2 GLU    32      -6.547 -44.071  -2.734  1.00  0.00      C    H  
ATOM    715  CD  GLU    32      -8.503 -43.356  -2.227  1.00  0.00      C    C  
ATOM    716  OE1 GLU    32      -9.454 -43.599  -2.952  1.00  0.00      C    O  
ATOM    717  OE2 GLU    32      -8.581 -43.246  -1.014  1.00  0.00      C    O1-
ATOM    718  C   GLU    32      -6.803 -40.459  -4.365  1.00  0.00      C    C  
ATOM    719  O   GLU    32      -6.459 -40.139  -3.228  1.00  0.00      C    O  
ATOM    720  N   ASP    33      -6.264 -39.932  -5.459  1.00  0.00      C    N  
ATOM    721  HN  ASP    33      -6.575 -40.229  -6.339  1.00  0.00      C    H  
ATOM    722  CA  ASP    33      -5.216 -38.922  -5.371  1.00  0.00      C    C  
ATOM    723  HA  ASP    33      -4.401 -39.315  -4.781  1.00  0.00      C    H  
ATOM    724  CB  ASP    33      -4.694 -38.584  -6.768  1.00  0.00      C    C  
ATOM    725  HB1 ASP    33      -4.066 -37.708  -6.716  1.00  0.00      C    H  
ATOM    726  HB2 ASP    33      -5.530 -38.385  -7.424  1.00  0.00      C    H  
ATOM    727  CG  ASP    33      -3.887 -39.754  -7.321  1.00  0.00      C    C  
ATOM    728  OD1 ASP    33      -4.473 -40.592  -7.988  1.00  0.00      C    O  
ATOM    729  OD2 ASP    33      -2.694 -39.796  -7.069  1.00  0.00      C    O1-
ATOM    730  C   ASP    33      -5.745 -37.659  -4.703  1.00  0.00      C    C  
ATOM    731  O   ASP    33      -4.980 -36.881  -4.131  1.00  0.00      C    O  
ATOM    732  N   GLY    34      -7.057 -37.458  -4.777  1.00  0.00      C    N  
ATOM    733  HN  GLY    34      -7.619 -38.111  -5.241  1.00  0.00      C    H  
ATOM    734  CA  GLY    34      -7.674 -36.286  -4.170  1.00  0.00      C    C  
ATOM    735  HA1 GLY    34      -7.264 -36.139  -3.182  1.00  0.00      C    H  
ATOM    736  HA2 GLY    34      -8.739 -36.448  -4.090  1.00  0.00      C    H  
ATOM    737  C   GLY    34      -7.414 -35.040  -5.004  1.00  0.00      C    C  
ATOM    738  O   GLY    34      -7.624 -33.920  -4.539  1.00  0.00      C    O  
ATOM    739  N   SER    35      -6.956 -35.245  -6.238  1.00  0.00      C    N  
ATOM    740  HN  SER    35      -6.808 -36.162  -6.549  1.00  0.00      C    H  
ATOM    741  CA  SER    35      -6.666 -34.130  -7.135  1.00  0.00      C    C  
ATOM    742  HA  SER    35      -6.814 -33.200  -6.607  1.00  0.00      C    H  
ATOM    743  CB  SER    35      -5.214 -34.204  -7.604  1.00  0.00      C    C  
ATOM    744  HB1 SER    35      -5.023 -33.397  -8.300  1.00  0.00      C    H  
ATOM    745  HB2 SER    35      -5.039 -35.146  -8.095  1.00  0.00      C    H  
ATOM    746  OG  SER    35      -4.351 -34.091  -6.481  1.00  0.00      C    O  
ATOM    747  HG  SER    35      -4.835 -33.651  -5.777  1.00  0.00      C    H  
ATOM    748  C   SER    35      -7.595 -34.160  -8.343  1.00  0.00      C    C  
ATOM    749  O   SER    35      -7.990 -35.230  -8.805  1.00  0.00      C    O  
ATOM    750  N   ILE    36      -7.947 -32.981  -8.840  1.00  0.00      C    N  
ATOM    751  HN  ILE    36      -7.607 -32.162  -8.423  1.00  0.00      C    H  
ATOM    752  CA  ILE    36      -8.845 -32.888  -9.985  1.00  0.00      C    C  
ATOM    753  HA  ILE    36      -9.588 -33.668  -9.916  1.00  0.00      C    H  
ATOM    754  CB  ILE    36      -9.543 -31.527  -9.995  1.00  0.00      C    C  
ATOM    755  HB  ILE    36      -8.847 -30.770 -10.322  1.00  0.00      C    H  
ATOM    756  CG1 ILE    36     -10.033 -31.196  -8.582  1.00  0.00      C    C  
ATOM    757 HG11 ILE    36     -10.674 -30.328  -8.619  1.00  0.00      C    H  
ATOM    758 HG12 ILE    36      -9.183 -30.987  -7.948  1.00  0.00      C    H  
ATOM    759  CG2 ILE    36     -10.735 -31.565 -10.956  1.00  0.00      C    C  
ATOM    760 HG21 ILE    36     -11.573 -32.048 -10.474  1.00  0.00      C    H  
ATOM    761 HG22 ILE    36     -10.464 -32.118 -11.843  1.00  0.00      C    H  
ATOM    762 HG23 ILE    36     -11.009 -30.557 -11.229  1.00  0.00      C    H  
ATOM    763  CD1 ILE    36     -10.816 -32.378  -8.010  1.00  0.00      C    C  
ATOM    764 HD11 ILE    36     -11.443 -32.805  -8.779  1.00  0.00      C    H  
ATOM    765 HD12 ILE    36     -11.430 -32.037  -7.189  1.00  0.00      C    H  
ATOM    766 HD13 ILE    36     -10.125 -33.127  -7.653  1.00  0.00      C    H  
ATOM    767  C   ILE    36      -8.062 -33.062 -11.279  1.00  0.00      C    C  
ATOM    768  O   ILE    36      -7.122 -32.313 -11.548  1.00  0.00      C    O  
ATOM    769  N   SER    37      -8.457 -34.052 -12.075  1.00  0.00      C    N  
ATOM    770  HN  SER    37      -9.216 -34.611 -11.803  1.00  0.00      C    H  
ATOM    771  CA  SER    37      -7.789 -34.324 -13.343  1.00  0.00      C    C  
ATOM    772  HA  SER    37      -6.999 -33.604 -13.489  1.00  0.00      C    H  
ATOM    773  CB  SER    37      -7.177 -35.726 -13.323  1.00  0.00      C    C  
ATOM    774  HB1 SER    37      -7.969 -36.463 -13.277  1.00  0.00      C    H  
ATOM    775  HB2 SER    37      -6.541 -35.832 -12.459  1.00  0.00      C    H  
ATOM    776  OG  SER    37      -6.405 -35.915 -14.500  1.00  0.00      C    O  
ATOM    777  HG  SER    37      -6.704 -36.721 -14.927  1.00  0.00      C    H  
ATOM    778  C   SER    37      -8.778 -34.220 -14.498  1.00  0.00      C    C  
ATOM    779  O   SER    37      -9.871 -33.674 -14.343  1.00  0.00      C    O  
ATOM    780  N   THR    38      -8.388 -34.745 -15.655  1.00  0.00      C    N  
ATOM    781  HN  THR    38      -7.506 -35.169 -15.720  1.00  0.00      C    H  
ATOM    782  CA  THR    38      -9.251 -34.701 -16.827  1.00  0.00      C    C  
ATOM    783  HA  THR    38      -9.556 -33.680 -17.004  1.00  0.00      C    H  
ATOM    784  CB  THR    38      -8.488 -35.210 -18.052  1.00  0.00      C    C  
ATOM    785  HB  THR    38      -9.147 -35.225 -18.907  1.00  0.00      C    H  
ATOM    786  OG1 THR    38      -8.016 -36.528 -17.798  1.00  0.00      C    O  
ATOM    787  HG1 THR    38      -7.799 -36.934 -18.639  1.00  0.00      C    H  
ATOM    788  CG2 THR    38      -7.304 -34.287 -18.347  1.00  0.00      C    C  
ATOM    789 HG21 THR    38      -6.380 -34.832 -18.222  1.00  0.00      C    H  
ATOM    790 HG22 THR    38      -7.323 -33.447 -17.667  1.00  0.00      C    H  
ATOM    791 HG23 THR    38      -7.373 -33.928 -19.365  1.00  0.00      C    H  
ATOM    792  C   THR    38     -10.490 -35.559 -16.604  1.00  0.00      C    C  
ATOM    793  O   THR    38     -11.584 -35.202 -17.037  1.00  0.00      C    O  
ATOM    794  N   LYS    39     -10.315 -36.686 -15.924  1.00  0.00      C    N  
ATOM    795  HN  LYS    39      -9.420 -36.919 -15.598  1.00  0.00      C    H  
ATOM    796  CA  LYS    39     -11.436 -37.577 -15.650  1.00  0.00      C    C  
ATOM    797  HA  LYS    39     -11.910 -37.844 -16.582  1.00  0.00      C    H  
ATOM    798  CB  LYS    39     -10.929 -38.849 -14.972  1.00  0.00      C    C  
ATOM    799  HB1 LYS    39     -11.769 -39.424 -14.613  1.00  0.00      C    H  
ATOM    800  HB2 LYS    39     -10.292 -38.583 -14.141  1.00  0.00      C    H  
ATOM    801  CG  LYS    39     -10.134 -39.685 -15.977  1.00  0.00      C    C  
ATOM    802  HG1 LYS    39      -9.306 -39.104 -16.353  1.00  0.00      C    H  
ATOM    803  HG2 LYS    39     -10.778 -39.969 -16.797  1.00  0.00      C    H  
ATOM    804  CD  LYS    39      -9.601 -40.943 -15.288  1.00  0.00      C    C  
ATOM    805  HD1 LYS    39     -10.427 -41.521 -14.901  1.00  0.00      C    H  
ATOM    806  HD2 LYS    39      -8.948 -40.657 -14.475  1.00  0.00      C    H  
ATOM    807  CE  LYS    39      -8.819 -41.785 -16.296  1.00  0.00      C    C  
ATOM    808  HE1 LYS    39      -8.383 -42.636 -15.795  1.00  0.00      C    H  
ATOM    809  HE2 LYS    39      -8.036 -41.186 -16.736  1.00  0.00      C    H  
ATOM    810  NZ  LYS    39      -9.743 -42.259 -17.366  1.00  0.00      C    N1+
ATOM    811  HZ1 LYS    39      -9.973 -43.261 -17.207  1.00  0.00      C    H  
ATOM    812  HZ2 LYS    39      -9.285 -42.151 -18.294  1.00  0.00      C    H  
ATOM    813  HZ3 LYS    39     -10.618 -41.698 -17.342  1.00  0.00      C    H  
ATOM    814  C   LYS    39     -12.463 -36.897 -14.749  1.00  0.00      C    C  
ATOM    815  O   LYS    39     -13.668 -36.996 -14.981  1.00  0.00      C    O  
ATOM    816  N   GLU    40     -11.980 -36.203 -13.721  1.00  0.00      C    N  
ATOM    817  HN  GLU    40     -11.012 -36.157 -13.580  1.00  0.00      C    H  
ATOM    818  CA  GLU    40     -12.875 -35.516 -12.795  1.00  0.00      C    C  
ATOM    819  HA  GLU    40     -13.578 -36.226 -12.389  1.00  0.00      C    H  
ATOM    820  CB  GLU    40     -12.062 -34.914 -11.645  1.00  0.00      C    C  
ATOM    821  HB1 GLU    40     -12.626 -34.117 -11.182  1.00  0.00      C    H  
ATOM    822  HB2 GLU    40     -11.133 -34.522 -12.029  1.00  0.00      C    H  
ATOM    823  CG  GLU    40     -11.767 -35.998 -10.605  1.00  0.00      C    C  
ATOM    824  HG1 GLU    40     -12.697 -36.349 -10.180  1.00  0.00      C    H  
ATOM    825  HG2 GLU    40     -11.152 -35.583  -9.821  1.00  0.00      C    H  
ATOM    826  CD  GLU    40     -11.037 -37.167 -11.257  1.00  0.00      C    C  
ATOM    827  OE1 GLU    40     -11.708 -38.087 -11.694  1.00  0.00      C    O  
ATOM    828  OE2 GLU    40      -9.820 -37.126 -11.307  1.00  0.00      C    O1-
ATOM    829  C   GLU    40     -13.649 -34.415 -13.508  1.00  0.00      C    C  
ATOM    830  O   GLU    40     -14.870 -34.313 -13.381  1.00  0.00      C    O  
ATOM    831  N   LEU    41     -12.932 -33.599 -14.270  1.00  0.00      C    N  
ATOM    832  HN  LEU    41     -11.964 -33.731 -14.343  1.00  0.00      C    H  
ATOM    833  CA  LEU    41     -13.562 -32.511 -15.009  1.00  0.00      C    C  
ATOM    834  HA  LEU    41     -14.208 -31.972 -14.331  1.00  0.00      C    H  
ATOM    835  CB  LEU    41     -12.498 -31.547 -15.542  1.00  0.00      C    C  
ATOM    836  HB1 LEU    41     -11.940 -32.028 -16.331  1.00  0.00      C    H  
ATOM    837  HB2 LEU    41     -11.825 -31.274 -14.741  1.00  0.00      C    H  
ATOM    838  CG  LEU    41     -13.174 -30.283 -16.091  1.00  0.00      C    C  
ATOM    839  HG  LEU    41     -14.236 -30.321 -15.906  1.00  0.00      C    H  
ATOM    840  CD1 LEU    41     -12.584 -29.052 -15.403  1.00  0.00      C    C  
ATOM    841 HD11 LEU    41     -12.778 -29.108 -14.341  1.00  0.00      C    H  
ATOM    842 HD12 LEU    41     -13.042 -28.160 -15.806  1.00  0.00      C    H  
ATOM    843 HD13 LEU    41     -11.518 -29.018 -15.574  1.00  0.00      C    H  
ATOM    844  CD2 LEU    41     -12.926 -30.190 -17.596  1.00  0.00      C    C  
ATOM    845 HD21 LEU    41     -13.347 -29.270 -17.973  1.00  0.00      C    H  
ATOM    846 HD22 LEU    41     -13.395 -31.029 -18.089  1.00  0.00      C    H  
ATOM    847 HD23 LEU    41     -11.863 -30.205 -17.789  1.00  0.00      C    H  
ATOM    848  C   LEU    41     -14.403 -33.061 -16.163  1.00  0.00      C    C  
ATOM    849  O   LEU    41     -15.475 -32.540 -16.487  1.00  0.00      C    O  
ATOM    850  N   GLY    42     -13.895 -34.120 -16.786  1.00  0.00      C    N  
ATOM    851  HN  GLY    42     -13.039 -34.488 -16.485  1.00  0.00      C    H  
ATOM    852  CA  GLY    42     -14.585 -34.747 -17.902  1.00  0.00      C    C  
ATOM    853  HA1 GLY    42     -14.012 -35.592 -18.251  1.00  0.00      C    H  
ATOM    854  HA2 GLY    42     -14.685 -34.026 -18.702  1.00  0.00      C    H  
ATOM    855  C   GLY    42     -15.967 -35.225 -17.475  1.00  0.00      C    C  
ATOM    856  O   GLY    42     -16.908 -35.223 -18.265  1.00  0.00      C    O  
ATOM    857  N   LYS    43     -16.083 -35.633 -16.215  1.00  0.00      C    N  
ATOM    858  HN  LYS    43     -15.300 -35.613 -15.623  1.00  0.00      C    H  
ATOM    859  CA  LYS    43     -17.357 -36.112 -15.698  1.00  0.00      C    C  
ATOM    860  HA  LYS    43     -17.665 -36.983 -16.254  1.00  0.00      C    H  
ATOM    861  CB  LYS    43     -17.194 -36.496 -14.230  1.00  0.00      C    C  
ATOM    862  HB1 LYS    43     -16.883 -35.629 -13.674  1.00  0.00      C    H  
ATOM    863  HB2 LYS    43     -16.443 -37.271 -14.146  1.00  0.00      C    H  
ATOM    864  CG  LYS    43     -18.532 -37.009 -13.682  1.00  0.00      C    C  
ATOM    865  HG1 LYS    43     -18.933 -37.757 -14.348  1.00  0.00      C    H  
ATOM    866  HG2 LYS    43     -19.226 -36.184 -13.613  1.00  0.00      C    H  
ATOM    867  CD  LYS    43     -18.341 -37.620 -12.287  1.00  0.00      C    C  
ATOM    868  HD1 LYS    43     -17.430 -38.200 -12.265  1.00  0.00      C    H  
ATOM    869  HD2 LYS    43     -19.179 -38.264 -12.059  1.00  0.00      C    H  
ATOM    870  CE  LYS    43     -18.257 -36.507 -11.236  1.00  0.00      C    C  
ATOM    871  HE1 LYS    43     -17.448 -35.835 -11.475  1.00  0.00      C    H  
ATOM    872  HE2 LYS    43     -18.083 -36.947 -10.265  1.00  0.00      C    H  
ATOM    873  NZ  LYS    43     -19.542 -35.757 -11.216  1.00  0.00      C    N1+
ATOM    874  HZ1 LYS    43     -20.268 -36.297 -11.728  1.00  0.00      C    H  
ATOM    875  HZ2 LYS    43     -19.409 -34.831 -11.674  1.00  0.00      C    H  
ATOM    876  HZ3 LYS    43     -19.848 -35.617 -10.233  1.00  0.00      C    H  
ATOM    877  C   LYS    43     -18.424 -35.027 -15.830  1.00  0.00      C    C  
ATOM    878  O   LYS    43     -19.543 -35.293 -16.263  1.00  0.00      C    O  
ATOM    879  N   VAL    44     -18.063 -33.800 -15.472  1.00  0.00      C    N  
ATOM    880  HN  VAL    44     -17.151 -33.640 -15.149  1.00  0.00      C    H  
ATOM    881  CA  VAL    44     -18.995 -32.684 -15.576  1.00  0.00      C    C  
ATOM    882  HA  VAL    44     -19.883 -32.907 -15.001  1.00  0.00      C    H  
ATOM    883  CB  VAL    44     -18.355 -31.415 -15.014  1.00  0.00      C    C  
ATOM    884  HB  VAL    44     -17.378 -31.273 -15.453  1.00  0.00      C    H  
ATOM    885  CG1 VAL    44     -19.239 -30.210 -15.340  1.00  0.00      C    C  
ATOM    886 HG11 VAL    44     -19.145 -29.469 -14.557  1.00  0.00      C    H  
ATOM    887 HG12 VAL    44     -20.268 -30.527 -15.412  1.00  0.00      C    H  
ATOM    888 HG13 VAL    44     -18.927 -29.779 -16.279  1.00  0.00      C    H  
ATOM    889  CG2 VAL    44     -18.219 -31.547 -13.496  1.00  0.00      C    C  
ATOM    890 HG21 VAL    44     -18.978 -30.949 -13.010  1.00  0.00      C    H  
ATOM    891 HG22 VAL    44     -17.242 -31.201 -13.191  1.00  0.00      C    H  
ATOM    892 HG23 VAL    44     -18.339 -32.581 -13.212  1.00  0.00      C    H  
ATOM    893  C   VAL    44     -19.386 -32.464 -17.037  1.00  0.00      C    C  
ATOM    894  O   VAL    44     -20.553 -32.221 -17.353  1.00  0.00      C    O  
ATOM    895  N   MET    45     -18.401 -32.563 -17.926  1.00  0.00      C    N  
ATOM    896  HN  MET    45     -17.486 -32.769 -17.617  1.00  0.00      C    H  
ATOM    897  CA  MET    45     -18.663 -32.377 -19.351  1.00  0.00      C    C  
ATOM    898  HA  MET    45     -19.054 -31.384 -19.514  1.00  0.00      C    H  
ATOM    899  CB  MET    45     -17.360 -32.530 -20.141  1.00  0.00      C    C  
ATOM    900  HB1 MET    45     -17.584 -32.638 -21.192  1.00  0.00      C    H  
ATOM    901  HB2 MET    45     -16.834 -33.406 -19.793  1.00  0.00      C    H  
ATOM    902  CG  MET    45     -16.482 -31.298 -19.934  1.00  0.00      C    C  
ATOM    903  HG1 MET    45     -15.489 -31.489 -20.316  1.00  0.00      C    H  
ATOM    904  HG2 MET    45     -16.425 -31.067 -18.880  1.00  0.00      C    H  
ATOM    905  SD  MET    45     -17.209 -29.894 -20.820  1.00  0.00      C    S  
ATOM    906  CE  MET    45     -15.972 -28.662 -20.352  1.00  0.00      C    C  
ATOM    907  HE1 MET    45     -15.116 -29.159 -19.916  1.00  0.00      C    H  
ATOM    908  HE2 MET    45     -16.396 -27.982 -19.630  1.00  0.00      C    H  
ATOM    909  HE3 MET    45     -15.667 -28.107 -21.229  1.00  0.00      C    H  
ATOM    910  C   MET    45     -19.681 -33.401 -19.838  1.00  0.00      C    C  
ATOM    911  O   MET    45     -20.601 -33.071 -20.587  1.00  0.00      C    O  
ATOM    912  N   ARG    46     -19.524 -34.641 -19.391  1.00  0.00      C    N  
ATOM    913  HN  ARG    46     -18.781 -34.842 -18.783  1.00  0.00      C    H  
ATOM    914  CA  ARG    46     -20.445 -35.702 -19.774  1.00  0.00      C    C  
ATOM    915  HA  ARG    46     -20.488 -35.756 -20.852  1.00  0.00      C    H  
ATOM    916  CB  ARG    46     -19.961 -37.050 -19.233  1.00  0.00      C    C  
ATOM    917  HB1 ARG    46     -20.733 -37.793 -19.372  1.00  0.00      C    H  
ATOM    918  HB2 ARG    46     -19.737 -36.956 -18.181  1.00  0.00      C    H  
ATOM    919  CG  ARG    46     -18.702 -37.479 -19.989  1.00  0.00      C    C  
ATOM    920  HG1 ARG    46     -17.892 -36.806 -19.750  1.00  0.00      C    H  
ATOM    921  HG2 ARG    46     -18.890 -37.455 -21.051  1.00  0.00      C    H  
ATOM    922  CD  ARG    46     -18.317 -38.898 -19.570  1.00  0.00      C    C  
ATOM    923  HD1 ARG    46     -19.150 -39.563 -19.750  1.00  0.00      C    H  
ATOM    924  HD2 ARG    46     -18.071 -38.908 -18.521  1.00  0.00      C    H  
ATOM    925  NE  ARG    46     -17.162 -39.352 -20.338  1.00  0.00      C    N  
ATOM    926  HE  ARG    46     -16.575 -38.692 -20.761  1.00  0.00      C    H  
ATOM    927  CZ  ARG    46     -16.893 -40.646 -20.472  1.00  0.00      C    C  
ATOM    928  NH1 ARG    46     -15.856 -41.030 -21.164  1.00  0.00      C    N1+
ATOM    929 HH11 ARG    46     -15.262 -40.349 -21.593  1.00  0.00      C    H  
ATOM    930 HH12 ARG    46     -15.657 -42.003 -21.270  1.00  0.00      C    H  
ATOM    931  NH2 ARG    46     -17.674 -41.536 -19.920  1.00  0.00      C    N  
ATOM    932 HH21 ARG    46     -18.473 -41.242 -19.394  1.00  0.00      C    H  
ATOM    933 HH22 ARG    46     -17.475 -42.509 -20.024  1.00  0.00      C    H  
ATOM    934  C   ARG    46     -21.843 -35.409 -19.241  1.00  0.00      C    C  
ATOM    935  O   ARG    46     -22.841 -35.693 -19.899  1.00  0.00      C    O  
ATOM    936  N   MET    47     -21.905 -34.842 -18.040  1.00  0.00      C    N  
ATOM    937  HN  MET    47     -21.075 -34.640 -17.559  1.00  0.00      C    H  
ATOM    938  CA  MET    47     -23.185 -34.525 -17.423  1.00  0.00      C    C  
ATOM    939  HA  MET    47     -23.733 -35.438 -17.243  1.00  0.00      C    H  
ATOM    940  CB  MET    47     -22.958 -33.804 -16.090  1.00  0.00      C    C  
ATOM    941  HB1 MET    47     -22.545 -32.824 -16.278  1.00  0.00      C    H  
ATOM    942  HB2 MET    47     -22.267 -34.375 -15.486  1.00  0.00      C    H  
ATOM    943  CG  MET    47     -24.286 -33.655 -15.348  1.00  0.00      C    C  
ATOM    944  HG1 MET    47     -24.629 -34.630 -15.030  1.00  0.00      C    H  
ATOM    945  HG2 MET    47     -25.022 -33.211 -16.000  1.00  0.00      C    H  
ATOM    946  SD  MET    47     -24.055 -32.599 -13.895  1.00  0.00      C    S  
ATOM    947  CE  MET    47     -22.993 -33.715 -12.948  1.00  0.00      C    C  
ATOM    948  HE1 MET    47     -23.323 -34.736 -13.090  1.00  0.00      C    H  
ATOM    949  HE2 MET    47     -23.050 -33.464 -11.902  1.00  0.00      C    H  
ATOM    950  HE3 MET    47     -21.971 -33.610 -13.286  1.00  0.00      C    H  
ATOM    951  C   MET    47     -23.993 -33.620 -18.348  1.00  0.00      C    C  
ATOM    952  O   MET    47     -25.190 -33.824 -18.542  1.00  0.00      C    O  
ATOM    953  N   LEU    48     -23.327 -32.624 -18.926  1.00  0.00      C    N  
ATOM    954  HN  LEU    48     -22.367 -32.511 -18.740  1.00  0.00      C    H  
ATOM    955  CA  LEU    48     -24.002 -31.705 -19.840  1.00  0.00      C    C  
ATOM    956  HA  LEU    48     -24.964 -31.440 -19.424  1.00  0.00      C    H  
ATOM    957  CB  LEU    48     -23.173 -30.431 -20.016  1.00  0.00      C    C  
ATOM    958  HB1 LEU    48     -23.300 -30.052 -21.018  1.00  0.00      C    H  
ATOM    959  HB2 LEU    48     -22.130 -30.653 -19.843  1.00  0.00      C    H  
ATOM    960  CG  LEU    48     -23.642 -29.373 -19.013  1.00  0.00      C    C  
ATOM    961  HG  LEU    48     -24.682 -29.139 -19.193  1.00  0.00      C    H  
ATOM    962  CD1 LEU    48     -23.480 -29.909 -17.588  1.00  0.00      C    C  
ATOM    963 HD11 LEU    48     -24.415 -30.340 -17.258  1.00  0.00      C    H  
ATOM    964 HD12 LEU    48     -23.205 -29.100 -16.927  1.00  0.00      C    H  
ATOM    965 HD13 LEU    48     -22.709 -30.665 -17.573  1.00  0.00      C    H  
ATOM    966  CD2 LEU    48     -22.800 -28.108 -19.179  1.00  0.00      C    C  
ATOM    967 HD21 LEU    48     -22.909 -27.485 -18.305  1.00  0.00      C    H  
ATOM    968 HD22 LEU    48     -23.136 -27.565 -20.051  1.00  0.00      C    H  
ATOM    969 HD23 LEU    48     -21.762 -28.380 -19.301  1.00  0.00      C    H  
ATOM    970  C   LEU    48     -24.219 -32.366 -21.199  1.00  0.00      C    C  
ATOM    971  O   LEU    48     -24.897 -31.815 -22.066  1.00  0.00      C    O  
ATOM    972  N   GLY    49     -23.638 -33.549 -21.375  1.00  0.00      C    N  
ATOM    973  HN  GLY    49     -23.112 -33.939 -20.646  1.00  0.00      C    H  
ATOM    974  CA  GLY    49     -23.771 -34.276 -22.632  1.00  0.00      C    C  
ATOM    975  HA1 GLY    49     -24.717 -34.026 -23.087  1.00  0.00      C    H  
ATOM    976  HA2 GLY    49     -23.742 -35.338 -22.432  1.00  0.00      C    H  
ATOM    977  C   GLY    49     -22.648 -33.917 -23.597  1.00  0.00      C    C  
ATOM    978  O   GLY    49     -22.720 -34.231 -24.787  1.00  0.00      C    O  
ATOM    979  N   GLN    50     -21.614 -33.257 -23.084  1.00  0.00      C    N  
ATOM    980  HN  GLN    50     -21.608 -33.034 -22.132  1.00  0.00      C    H  
ATOM    981  CA  GLN    50     -20.488 -32.862 -23.918  1.00  0.00      C    C  
ATOM    982  HA  GLN    50     -20.773 -32.932 -24.956  1.00  0.00      C    H  
ATOM    983  CB  GLN    50     -20.087 -31.417 -23.605  1.00  0.00      C    C  
ATOM    984  HB1 GLN    50     -19.600 -31.379 -22.644  1.00  0.00      C    H  
ATOM    985  HB2 GLN    50     -20.973 -30.796 -23.584  1.00  0.00      C    H  
ATOM    986  CG  GLN    50     -19.126 -30.904 -24.681  1.00  0.00      C    C  
ATOM    987  HG1 GLN    50     -18.318 -31.607 -24.802  1.00  0.00      C    H  
ATOM    988  HG2 GLN    50     -18.728 -29.944 -24.383  1.00  0.00      C    H  
ATOM    989  CD  GLN    50     -19.867 -30.758 -26.010  1.00  0.00      C    C  
ATOM    990  OE1 GLN    50     -20.892 -30.081 -26.077  1.00  0.00      C    O  
ATOM    991  NE2 GLN    50     -19.411 -31.361 -27.074  1.00  0.00      C    N  
ATOM    992 HE21 GLN    50     -18.598 -31.906 -27.017  1.00  0.00      C    H  
ATOM    993 HE22 GLN    50     -19.883 -31.270 -27.927  1.00  0.00      C    H  
ATOM    994  C   GLN    50     -19.302 -33.789 -23.665  1.00  0.00      C    C  
ATOM    995  O   GLN    50     -18.997 -34.114 -22.516  1.00  0.00      C    O  
ATOM    996  N   ASN    51     -18.640 -34.213 -24.739  1.00  0.00      C    N  
ATOM    997  HN  ASN    51     -18.932 -33.920 -25.629  1.00  0.00      C    H  
ATOM    998  CA  ASN    51     -17.491 -35.105 -24.621  1.00  0.00      C    C  
ATOM    999  HA  ASN    51     -17.228 -35.207 -23.581  1.00  0.00      C    H  
ATOM   1000  CB  ASN    51     -17.848 -36.482 -25.163  1.00  0.00      C    C  
ATOM   1001  HB1 ASN    51     -17.974 -36.429 -26.235  1.00  0.00      C    H  
ATOM   1002  HB2 ASN    51     -18.769 -36.813 -24.707  1.00  0.00      C    H  
ATOM   1003  CG  ASN    51     -16.735 -37.470 -24.830  1.00  0.00      C    C  
ATOM   1004  OD1 ASN    51     -16.965 -38.450 -24.120  1.00  0.00      C    O  
ATOM   1005  ND2 ASN    51     -15.531 -37.269 -25.293  1.00  0.00      C    N  
ATOM   1006 HD21 ASN    51     -15.348 -36.485 -25.852  1.00  0.00      C    H  
ATOM   1007 HD22 ASN    51     -14.812 -37.900 -25.082  1.00  0.00      C    H  
ATOM   1008  C   ASN    51     -16.299 -34.541 -25.399  1.00  0.00      C    C  
ATOM   1009  O   ASN    51     -16.039 -34.939 -26.535  1.00  0.00      C    O  
ATOM   1010  N   PRO    52     -15.577 -33.611 -24.815  1.00  0.00      C    N  
ATOM   1011  CA  PRO    52     -14.398 -32.971 -25.469  1.00  0.00      C    C  
ATOM   1012  HA  PRO    52     -14.644 -32.686 -26.480  1.00  0.00      C    H  
ATOM   1013  CB  PRO    52     -14.162 -31.714 -24.636  1.00  0.00      C    C  
ATOM   1014  HB1 PRO    52     -14.676 -30.871 -25.068  1.00  0.00      C    H  
ATOM   1015  HB2 PRO    52     -13.102 -31.513 -24.565  1.00  0.00      C    H  
ATOM   1016  CG  PRO    52     -14.714 -32.017 -23.288  1.00  0.00      C    C  
ATOM   1017  HG1 PRO    52     -15.146 -31.126 -22.855  1.00  0.00      C    H  
ATOM   1018  HG2 PRO    52     -13.933 -32.398 -22.645  1.00  0.00      C    H  
ATOM   1019  CD  PRO    52     -15.798 -33.069 -23.463  1.00  0.00      C    C  
ATOM   1020  HD2 PRO    52     -15.670 -33.838 -22.717  1.00  0.00      C    H  
ATOM   1021  HD1 PRO    52     -16.774 -32.622 -23.392  1.00  0.00      C    H  
ATOM   1022  C   PRO    52     -13.172 -33.870 -25.474  1.00  0.00      C    C  
ATOM   1023  O   PRO    52     -13.096 -34.838 -24.715  1.00  0.00      C    O  
ATOM   1024  N   THR    53     -12.219 -33.551 -26.343  1.00  0.00      C    N  
ATOM   1025  HN  THR    53     -12.336 -32.779 -26.929  1.00  0.00      C    H  
ATOM   1026  CA  THR    53     -11.009 -34.349 -26.443  1.00  0.00      C    C  
ATOM   1027  HA  THR    53     -11.301 -35.378 -26.580  1.00  0.00      C    H  
ATOM   1028  CB  THR    53     -10.182 -33.899 -27.654  1.00  0.00      C    C  
ATOM   1029  HB  THR    53      -9.217 -34.373 -27.631  1.00  0.00      C    H  
ATOM   1030  OG1 THR    53     -10.004 -32.494 -27.605  1.00  0.00      C    O  
ATOM   1031  HG1 THR    53     -10.652 -32.139 -26.994  1.00  0.00      C    H  
ATOM   1032  CG2 THR    53     -10.904 -34.298 -28.939  1.00  0.00      C    C  
ATOM   1033 HG21 THR    53     -10.762 -35.355 -29.114  1.00  0.00      C    H  
ATOM   1034 HG22 THR    53     -10.499 -33.738 -29.766  1.00  0.00      C    H  
ATOM   1035 HG23 THR    53     -11.958 -34.089 -28.840  1.00  0.00      C    H  
ATOM   1036  C   THR    53     -10.169 -34.218 -25.170  1.00  0.00      C    C  
ATOM   1037  O   THR    53     -10.201 -33.182 -24.503  1.00  0.00      C    O  
ATOM   1038  N   PRO    54      -9.417 -35.237 -24.829  1.00  0.00      C    N  
ATOM   1039  CA  PRO    54      -8.551 -35.223 -23.613  1.00  0.00      C    C  
ATOM   1040  HA  PRO    54      -9.148 -35.065 -22.732  1.00  0.00      C    H  
ATOM   1041  CB  PRO    54      -7.948 -36.631 -23.576  1.00  0.00      C    C  
ATOM   1042  HB1 PRO    54      -8.503 -37.259 -22.901  1.00  0.00      C    H  
ATOM   1043  HB2 PRO    54      -6.909 -36.583 -23.283  1.00  0.00      C    H  
ATOM   1044  CG  PRO    54      -8.066 -37.152 -24.968  1.00  0.00      C    C  
ATOM   1045  HG1 PRO    54      -8.179 -38.224 -24.960  1.00  0.00      C    H  
ATOM   1046  HG2 PRO    54      -7.198 -36.870 -25.547  1.00  0.00      C    H  
ATOM   1047  CD  PRO    54      -9.310 -36.516 -25.552  1.00  0.00      C    C  
ATOM   1048  HD2 PRO    54      -9.182 -36.357 -26.608  1.00  0.00      C    H  
ATOM   1049  HD1 PRO    54     -10.177 -37.126 -25.360  1.00  0.00      C    H  
ATOM   1050  C   PRO    54      -7.462 -34.163 -23.696  1.00  0.00      C    C  
ATOM   1051  O   PRO    54      -7.022 -33.643 -22.672  1.00  0.00      C    O  
ATOM   1052  N   GLU    55      -7.033 -33.850 -24.917  1.00  0.00      C    N  
ATOM   1053  HN  GLU    55      -7.423 -34.300 -25.694  1.00  0.00      C    H  
ATOM   1054  CA  GLU    55      -5.989 -32.848 -25.115  1.00  0.00      C    C  
ATOM   1055  HA  GLU    55      -5.122 -33.124 -24.532  1.00  0.00      C    H  
ATOM   1056  CB  GLU    55      -5.597 -32.801 -26.593  1.00  0.00      C    C  
ATOM   1057  HB1 GLU    55      -4.925 -31.974 -26.760  1.00  0.00      C    H  
ATOM   1058  HB2 GLU    55      -6.483 -32.673 -27.197  1.00  0.00      C    H  
ATOM   1059  CG  GLU    55      -4.899 -34.107 -26.981  1.00  0.00      C    C  
ATOM   1060  HG1 GLU    55      -5.574 -34.935 -26.816  1.00  0.00      C    H  
ATOM   1061  HG2 GLU    55      -4.017 -34.239 -26.373  1.00  0.00      C    H  
ATOM   1062  CD  GLU    55      -4.500 -34.070 -28.452  1.00  0.00      C    C  
ATOM   1063  OE1 GLU    55      -4.895 -33.135 -29.129  1.00  0.00      C    O  
ATOM   1064  OE2 GLU    55      -3.805 -34.976 -28.881  1.00  0.00      C    O1-
ATOM   1065  C   GLU    55      -6.476 -31.466 -24.671  1.00  0.00      C    C  
ATOM   1066  O   GLU    55      -5.751 -30.701 -24.036  1.00  0.00      C    O  
ATOM   1067  N   GLU    56      -7.714 -31.150 -25.009  1.00  0.00      C    N  
ATOM   1068  HN  GLU    56      -8.253 -31.793 -25.510  1.00  0.00      C    H  
ATOM   1069  CA  GLU    56      -8.289 -29.865 -24.633  1.00  0.00      C    C  
ATOM   1070  HA  GLU    56      -7.585 -29.084 -24.888  1.00  0.00      C    H  
ATOM   1071  CB  GLU    56      -9.586 -29.624 -25.398  1.00  0.00      C    C  
ATOM   1072  HB1 GLU    56     -10.078 -28.750 -25.000  1.00  0.00      C    H  
ATOM   1073  HB2 GLU    56     -10.231 -30.484 -25.293  1.00  0.00      C    H  
ATOM   1074  CG  GLU    56      -9.266 -29.397 -26.877  1.00  0.00      C    C  
ATOM   1075  HG1 GLU    56      -8.640 -30.201 -27.235  1.00  0.00      C    H  
ATOM   1076  HG2 GLU    56      -8.742 -28.458 -26.991  1.00  0.00      C    H  
ATOM   1077  CD  GLU    56     -10.556 -29.361 -27.688  1.00  0.00      C    C  
ATOM   1078  OE1 GLU    56     -11.567 -29.807 -27.172  1.00  0.00      C    O  
ATOM   1079  OE2 GLU    56     -10.513 -28.887 -28.811  1.00  0.00      C    O1-
ATOM   1080  C   GLU    56      -8.553 -29.814 -23.131  1.00  0.00      C    C  
ATOM   1081  O   GLU    56      -8.425 -28.762 -22.504  1.00  0.00      C    O  
ATOM   1082  N   LEU    57      -8.948 -30.950 -22.566  1.00  0.00      C    N  
ATOM   1083  HN  LEU    57      -9.053 -31.751 -23.119  1.00  0.00      C    H  
ATOM   1084  CA  LEU    57      -9.254 -31.012 -21.140  1.00  0.00      C    C  
ATOM   1085  HA  LEU    57     -10.047 -30.317 -20.924  1.00  0.00      C    H  
ATOM   1086  CB  LEU    57      -9.716 -32.428 -20.775  1.00  0.00      C    C  
ATOM   1087  HB1 LEU    57      -9.758 -32.533 -19.700  1.00  0.00      C    H  
ATOM   1088  HB2 LEU    57      -9.008 -33.143 -21.175  1.00  0.00      C    H  
ATOM   1089  CG  LEU    57     -11.101 -32.695 -21.377  1.00  0.00      C    C  
ATOM   1090  HG  LEU    57     -11.076 -32.465 -22.433  1.00  0.00      C    H  
ATOM   1091  CD1 LEU    57     -11.469 -34.169 -21.193  1.00  0.00      C    C  
ATOM   1092 HD11 LEU    57     -12.491 -34.243 -20.854  1.00  0.00      C    H  
ATOM   1093 HD12 LEU    57     -10.815 -34.616 -20.460  1.00  0.00      C    H  
ATOM   1094 HD13 LEU    57     -11.362 -34.689 -22.134  1.00  0.00      C    H  
ATOM   1095  CD2 LEU    57     -12.152 -31.817 -20.689  1.00  0.00      C    C  
ATOM   1096 HD21 LEU    57     -12.397 -30.984 -21.330  1.00  0.00      C    H  
ATOM   1097 HD22 LEU    57     -11.763 -31.448 -19.752  1.00  0.00      C    H  
ATOM   1098 HD23 LEU    57     -13.041 -32.400 -20.505  1.00  0.00      C    H  
ATOM   1099  C   LEU    57      -8.034 -30.654 -20.295  1.00  0.00      C    C  
ATOM   1100  O   LEU    57      -8.129 -29.874 -19.341  1.00  0.00      C    O  
ATOM   1101  N   GLN    58      -6.885 -31.212 -20.653  1.00  0.00      C    N  
ATOM   1102  HN  GLN    58      -6.862 -31.820 -21.424  1.00  0.00      C    H  
ATOM   1103  CA  GLN    58      -5.659 -30.934 -19.919  1.00  0.00      C    C  
ATOM   1104  HA  GLN    58      -5.840 -31.084 -18.867  1.00  0.00      C    H  
ATOM   1105  CB  GLN    58      -4.554 -31.892 -20.363  1.00  0.00      C    C  
ATOM   1106  HB1 GLN    58      -4.823 -32.901 -20.090  1.00  0.00      C    H  
ATOM   1107  HB2 GLN    58      -3.625 -31.622 -19.881  1.00  0.00      C    H  
ATOM   1108  CG  GLN    58      -4.392 -31.810 -21.874  1.00  0.00      C    C  
ATOM   1109  HG1 GLN    58      -4.160 -30.794 -22.162  1.00  0.00      C    H  
ATOM   1110  HG2 GLN    58      -5.315 -32.111 -22.333  1.00  0.00      C    H  
ATOM   1111  CD  GLN    58      -3.278 -32.737 -22.340  1.00  0.00      C    C  
ATOM   1112  OE1 GLN    58      -2.104 -32.372 -22.290  1.00  0.00      C    O  
ATOM   1113  NE2 GLN    58      -3.579 -33.924 -22.791  1.00  0.00      C    N  
ATOM   1114 HE21 GLN    58      -4.517 -34.212 -22.827  1.00  0.00      C    H  
ATOM   1115 HE22 GLN    58      -2.870 -34.528 -23.093  1.00  0.00      C    H  
ATOM   1116  C   GLN    58      -5.220 -29.494 -20.136  1.00  0.00      C    C  
ATOM   1117  O   GLN    58      -4.663 -28.863 -19.236  1.00  0.00      C    O  
ATOM   1118  N   GLU    59      -5.480 -28.968 -21.331  1.00  0.00      C    N  
ATOM   1119  HN  GLU    59      -5.931 -29.510 -22.017  1.00  0.00      C    H  
ATOM   1120  CA  GLU    59      -5.110 -27.589 -21.637  1.00  0.00      C    C  
ATOM   1121  HA  GLU    59      -4.048 -27.469 -21.476  1.00  0.00      C    H  
ATOM   1122  CB  GLU    59      -5.418 -27.280 -23.102  1.00  0.00      C    C  
ATOM   1123  HB1 GLU    59      -5.370 -26.215 -23.267  1.00  0.00      C    H  
ATOM   1124  HB2 GLU    59      -6.412 -27.635 -23.337  1.00  0.00      C    H  
ATOM   1125  CG  GLU    59      -4.402 -27.984 -24.000  1.00  0.00      C    C  
ATOM   1126  HG1 GLU    59      -4.264 -28.999 -23.666  1.00  0.00      C    H  
ATOM   1127  HG2 GLU    59      -3.458 -27.459 -23.945  1.00  0.00      C    H  
ATOM   1128  CD  GLU    59      -4.894 -27.983 -25.444  1.00  0.00      C    C  
ATOM   1129  OE1 GLU    59      -5.904 -27.352 -25.705  1.00  0.00      C    O  
ATOM   1130  OE2 GLU    59      -4.253 -28.617 -26.267  1.00  0.00      C    O1-
ATOM   1131  C   GLU    59      -5.858 -26.615 -20.735  1.00  0.00      C    C  
ATOM   1132  O   GLU    59      -5.281 -25.641 -20.246  1.00  0.00      C    O  
ATOM   1133  N   MET    60      -7.142 -26.884 -20.513  1.00  0.00      C    N  
ATOM   1134  HN  MET    60      -7.547 -27.675 -20.926  1.00  0.00      C    H  
ATOM   1135  CA  MET    60      -7.956 -26.021 -19.665  1.00  0.00      C    C  
ATOM   1136  HA  MET    60      -7.904 -25.010 -20.041  1.00  0.00      C    H  
ATOM   1137  CB  MET    60      -9.413 -26.481 -19.695  1.00  0.00      C    C  
ATOM   1138  HB1 MET    60      -9.977 -25.951 -18.941  1.00  0.00      C    H  
ATOM   1139  HB2 MET    60      -9.458 -27.543 -19.497  1.00  0.00      C    H  
ATOM   1140  CG  MET    60     -10.012 -26.194 -21.073  1.00  0.00      C    C  
ATOM   1141  HG1 MET    60      -9.444 -26.716 -21.829  1.00  0.00      C    H  
ATOM   1142  HG2 MET    60      -9.976 -25.132 -21.266  1.00  0.00      C    H  
ATOM   1143  SD  MET    60     -11.731 -26.755 -21.112  1.00  0.00      C    S  
ATOM   1144  CE  MET    60     -12.029 -26.455 -22.872  1.00  0.00      C    C  
ATOM   1145  HE1 MET    60     -11.244 -26.925 -23.452  1.00  0.00      C    H  
ATOM   1146  HE2 MET    60     -12.029 -25.395 -23.064  1.00  0.00      C    H  
ATOM   1147  HE3 MET    60     -12.986 -26.871 -23.150  1.00  0.00      C    H  
ATOM   1148  C   MET    60      -7.435 -26.041 -18.236  1.00  0.00      C    C  
ATOM   1149  O   MET    60      -7.377 -25.006 -17.569  1.00  0.00      C    O  
ATOM   1150  N   ILE    61      -7.054 -27.224 -17.767  1.00  0.00      C    N  
ATOM   1151  HN  ILE    61      -7.123 -28.020 -18.343  1.00  0.00      C    H  
ATOM   1152  CA  ILE    61      -6.534 -27.362 -16.409  1.00  0.00      C    C  
ATOM   1153  HA  ILE    61      -7.255 -26.963 -15.715  1.00  0.00      C    H  
ATOM   1154  CB  ILE    61      -6.294 -28.839 -16.086  1.00  0.00      C    C  
ATOM   1155  HB  ILE    61      -5.651 -29.269 -16.841  1.00  0.00      C    H  
ATOM   1156  CG1 ILE    61      -7.637 -29.588 -16.071  1.00  0.00      C    C  
ATOM   1157 HG11 ILE    61      -7.457 -30.638 -15.884  1.00  0.00      C    H  
ATOM   1158 HG12 ILE    61      -8.109 -29.474 -17.032  1.00  0.00      C    H  
ATOM   1159  CG2 ILE    61      -5.616 -28.972 -14.718  1.00  0.00      C    C  
ATOM   1160 HG21 ILE    61      -4.550 -29.078 -14.844  1.00  0.00      C    H  
ATOM   1161 HG22 ILE    61      -6.009 -29.842 -14.209  1.00  0.00      C    H  
ATOM   1162 HG23 ILE    61      -5.826 -28.091 -14.130  1.00  0.00      C    H  
ATOM   1163  CD1 ILE    61      -8.577 -29.029 -14.984  1.00  0.00      C    C  
ATOM   1164 HD11 ILE    61      -9.195 -28.256 -15.412  1.00  0.00      C    H  
ATOM   1165 HD12 ILE    61      -8.007 -28.616 -14.163  1.00  0.00      C    H  
ATOM   1166 HD13 ILE    61      -9.210 -29.823 -14.615  1.00  0.00      C    H  
ATOM   1167  C   ILE    61      -5.238 -26.583 -16.248  1.00  0.00      C    C  
ATOM   1168  O   ILE    61      -5.037 -25.905 -15.243  1.00  0.00      C    O  
ATOM   1169  N   ASP    62      -4.364 -26.686 -17.237  1.00  0.00      C    N  
ATOM   1170  HN  ASP    62      -4.580 -27.244 -18.012  1.00  0.00      C    H  
ATOM   1171  CA  ASP    62      -3.088 -25.988 -17.182  1.00  0.00      C    C  
ATOM   1172  HA  ASP    62      -2.530 -26.342 -16.328  1.00  0.00      C    H  
ATOM   1173  CB  ASP    62      -2.290 -26.276 -18.453  1.00  0.00      C    C  
ATOM   1174  HB1 ASP    62      -2.830 -25.888 -19.306  1.00  0.00      C    H  
ATOM   1175  HB2 ASP    62      -2.160 -27.342 -18.564  1.00  0.00      C    H  
ATOM   1176  CG  ASP    62      -0.924 -25.603 -18.376  1.00  0.00      C    C  
ATOM   1177  OD1 ASP    62      -0.729 -24.805 -17.473  1.00  0.00      C    O  
ATOM   1178  OD2 ASP    62      -0.092 -25.897 -19.218  1.00  0.00      C    O1-
ATOM   1179  C   ASP    62      -3.310 -24.484 -17.048  1.00  0.00      C    C  
ATOM   1180  O   ASP    62      -2.687 -23.832 -16.210  1.00  0.00      C    O  
ATOM   1181  N   GLU    63      -4.200 -23.941 -17.873  1.00  0.00      C    N  
ATOM   1182  HN  GLU    63      -4.671 -24.510 -18.517  1.00  0.00      C    H  
ATOM   1183  CA  GLU    63      -4.493 -22.511 -17.825  1.00  0.00      C    C  
ATOM   1184  HA  GLU    63      -3.576 -21.957 -17.959  1.00  0.00      C    H  
ATOM   1185  CB  GLU    63      -5.455 -22.150 -18.960  1.00  0.00      C    C  
ATOM   1186  HB1 GLU    63      -5.847 -21.159 -18.795  1.00  0.00      C    H  
ATOM   1187  HB2 GLU    63      -6.268 -22.860 -18.979  1.00  0.00      C    H  
ATOM   1188  CG  GLU    63      -4.713 -22.186 -20.299  1.00  0.00      C    C  
ATOM   1189  HG1 GLU    63      -5.426 -22.143 -21.107  1.00  0.00      C    H  
ATOM   1190  HG2 GLU    63      -4.145 -23.103 -20.366  1.00  0.00      C    H  
ATOM   1191  CD  GLU    63      -3.760 -20.999 -20.396  1.00  0.00      C    C  
ATOM   1192  OE1 GLU    63      -4.230 -19.880 -20.263  1.00  0.00      C    O  
ATOM   1193  OE2 GLU    63      -2.580 -21.222 -20.602  1.00  0.00      C    O1-
ATOM   1194  C   GLU    63      -5.114 -22.127 -16.487  1.00  0.00      C    C  
ATOM   1195  O   GLU    63      -4.755 -21.112 -15.889  1.00  0.00      C    O  
ATOM   1196  N   VAL    64      -6.050 -22.947 -16.022  1.00  0.00      C    N  
ATOM   1197  HN  VAL    64      -6.294 -23.740 -16.541  1.00  0.00      C    H  
ATOM   1198  CA  VAL    64      -6.720 -22.694 -14.752  1.00  0.00      C    C  
ATOM   1199  HA  VAL    64      -7.109 -21.688 -14.761  1.00  0.00      C    H  
ATOM   1200  CB  VAL    64      -7.884 -23.665 -14.563  1.00  0.00      C    C  
ATOM   1201  HB  VAL    64      -7.542 -24.677 -14.726  1.00  0.00      C    H  
ATOM   1202  CG1 VAL    64      -8.425 -23.536 -13.141  1.00  0.00      C    C  
ATOM   1203 HG11 VAL    64      -7.746 -24.022 -12.457  1.00  0.00      C    H  
ATOM   1204 HG12 VAL    64      -9.396 -24.005 -13.079  1.00  0.00      C    H  
ATOM   1205 HG13 VAL    64      -8.512 -22.491 -12.879  1.00  0.00      C    H  
ATOM   1206  CG2 VAL    64      -8.992 -23.328 -15.562  1.00  0.00      C    C  
ATOM   1207 HG21 VAL    64      -9.542 -24.224 -15.804  1.00  0.00      C    H  
ATOM   1208 HG22 VAL    64      -8.554 -22.918 -16.459  1.00  0.00      C    H  
ATOM   1209 HG23 VAL    64      -9.661 -22.602 -15.123  1.00  0.00      C    H  
ATOM   1210  C   VAL    64      -5.748 -22.822 -13.589  1.00  0.00      C    C  
ATOM   1211  O   VAL    64      -5.814 -22.052 -12.630  1.00  0.00      C    O  
ATOM   1212  N   ASP    65      -4.855 -23.810 -13.676  1.00  0.00      C    N  
ATOM   1213  HN  ASP    65      -4.860 -24.395 -14.462  1.00  0.00      C    H  
ATOM   1214  CA  ASP    65      -3.873 -24.051 -12.625  1.00  0.00      C    C  
ATOM   1215  HA  ASP    65      -4.320 -24.665 -11.859  1.00  0.00      C    H  
ATOM   1216  CB  ASP    65      -2.666 -24.789 -13.201  1.00  0.00      C    C  
ATOM   1217  HB1 ASP    65      -2.117 -24.118 -13.842  1.00  0.00      C    H  
ATOM   1218  HB2 ASP    65      -3.005 -25.639 -13.778  1.00  0.00      C    H  
ATOM   1219  CG  ASP    65      -1.760 -25.268 -12.071  1.00  0.00      C    C  
ATOM   1220  OD1 ASP    65      -1.850 -24.719 -10.987  1.00  0.00      C    O  
ATOM   1221  OD2 ASP    65      -0.994 -26.189 -12.304  1.00  0.00      C    O1-
ATOM   1222  C   ASP    65      -3.414 -22.738 -12.004  1.00  0.00      C    C  
ATOM   1223  O   ASP    65      -3.287 -21.727 -12.695  1.00  0.00      C    O  
ATOM   1224  N   GLU    66      -3.193 -22.753 -10.695  1.00  0.00      C    N  
ATOM   1225  HN  GLU    66      -3.328 -23.584 -10.194  1.00  0.00      C    H  
ATOM   1226  CA  GLU    66      -2.769 -21.550  -9.989  1.00  0.00      C    C  
ATOM   1227  HA  GLU    66      -3.246 -20.697 -10.445  1.00  0.00      C    H  
ATOM   1228  CB  GLU    66      -3.198 -21.635  -8.525  1.00  0.00      C    C  
ATOM   1229  HB1 GLU    66      -2.652 -22.431  -8.040  1.00  0.00      C    H  
ATOM   1230  HB2 GLU    66      -4.256 -21.841  -8.474  1.00  0.00      C    H  
ATOM   1231  CG  GLU    66      -2.896 -20.311  -7.823  1.00  0.00      C    C  
ATOM   1232  HG1 GLU    66      -3.385 -19.507  -8.352  1.00  0.00      C    H  
ATOM   1233  HG2 GLU    66      -1.827 -20.143  -7.825  1.00  0.00      C    H  
ATOM   1234  CD  GLU    66      -3.399 -20.355  -6.386  1.00  0.00      C    C  
ATOM   1235  OE1 GLU    66      -2.805 -21.064  -5.590  1.00  0.00      C    O  
ATOM   1236  OE2 GLU    66      -4.376 -19.682  -6.102  1.00  0.00      C    O1-
ATOM   1237  C   GLU    66      -1.258 -21.367 -10.065  1.00  0.00      C    C  
ATOM   1238  O   GLU    66      -0.769 -20.291 -10.414  1.00  0.00      C    O  
ATOM   1239  N   ASP    67      -0.523 -22.421  -9.728  1.00  0.00      C    N  
ATOM   1240  HN  ASP    67      -0.966 -23.248  -9.449  1.00  0.00      C    H  
ATOM   1241  CA  ASP    67       0.935 -22.365  -9.757  1.00  0.00      C    C  
ATOM   1242  HA  ASP    67       1.245 -21.332  -9.790  1.00  0.00      C    H  
ATOM   1243  CB  ASP    67       1.496 -23.008  -8.490  1.00  0.00      C    C  
ATOM   1244  HB1 ASP    67       1.116 -22.486  -7.626  1.00  0.00      C    H  
ATOM   1245  HB2 ASP    67       2.575 -22.944  -8.502  1.00  0.00      C    H  
ATOM   1246  CG  ASP    67       1.077 -24.471  -8.418  1.00  0.00      C    C  
ATOM   1247  OD1 ASP    67       0.481 -24.944  -9.374  1.00  0.00      C    O  
ATOM   1248  OD2 ASP    67       1.357 -25.100  -7.411  1.00  0.00      C    O1-
ATOM   1249  C   ASP    67       1.485 -23.080 -10.985  1.00  0.00      C    C  
ATOM   1250  O   ASP    67       2.699 -23.178 -11.167  1.00  0.00      C    O  
ATOM   1251  N   GLY    68       0.591 -23.574 -11.831  1.00  0.00      C    N  
ATOM   1252  HN  GLY    68      -0.365 -23.465 -11.646  1.00  0.00      C    H  
ATOM   1253  CA  GLY    68       1.012 -24.272 -13.042  1.00  0.00      C    C  
ATOM   1254  HA1 GLY    68       1.709 -23.653 -13.586  1.00  0.00      C    H  
ATOM   1255  HA2 GLY    68       0.148 -24.464 -13.660  1.00  0.00      C    H  
ATOM   1256  C   GLY    68       1.685 -25.595 -12.701  1.00  0.00      C    C  
ATOM   1257  O   GLY    68       2.476 -26.119 -13.486  1.00  0.00      C    O  
ATOM   1258  N   SER    69       1.366 -26.132 -11.529  1.00  0.00      C    N  
ATOM   1259  HN  SER    69       0.729 -25.669 -10.944  1.00  0.00      C    H  
ATOM   1260  CA  SER    69       1.949 -27.396 -11.093  1.00  0.00      C    C  
ATOM   1261  HA  SER    69       3.024 -27.308 -11.114  1.00  0.00      C    H  
ATOM   1262  CB  SER    69       1.511 -27.711  -9.664  1.00  0.00      C    C  
ATOM   1263  HB1 SER    69       1.795 -26.897  -9.013  1.00  0.00      C    H  
ATOM   1264  HB2 SER    69       1.989 -28.617  -9.330  1.00  0.00      C    H  
ATOM   1265  OG  SER    69       0.101 -27.891  -9.634  1.00  0.00      C    O  
ATOM   1266  HG  SER    69      -0.077 -28.829  -9.541  1.00  0.00      C    H  
ATOM   1267  C   SER    69       1.531 -28.533 -12.020  1.00  0.00      C    C  
ATOM   1268  O   SER    69       2.166 -29.587 -12.053  1.00  0.00      C    O  
ATOM   1269  N   GLY    70       0.455 -28.312 -12.766  1.00  0.00      C    N  
ATOM   1270  HN  GLY    70      -0.010 -27.455 -12.691  1.00  0.00      C    H  
ATOM   1271  CA  GLY    70      -0.053 -29.318 -13.689  1.00  0.00      C    C  
ATOM   1272  HA1 GLY    70       0.761 -29.964 -13.988  1.00  0.00      C    H  
ATOM   1273  HA2 GLY    70      -0.457 -28.829 -14.563  1.00  0.00      C    H  
ATOM   1274  C   GLY    70      -1.139 -30.162 -13.031  1.00  0.00      C    C  
ATOM   1275  O   GLY    70      -1.839 -30.922 -13.699  1.00  0.00      C    O  
ATOM   1276  N   THR    71      -1.276 -30.016 -11.716  1.00  0.00      C    N  
ATOM   1277  HN  THR    71      -0.692 -29.391 -11.240  1.00  0.00      C    H  
ATOM   1278  CA  THR    71      -2.284 -30.764 -10.972  1.00  0.00      C    C  
ATOM   1279  HA  THR    71      -3.037 -31.112 -11.661  1.00  0.00      C    H  
ATOM   1280  CB  THR    71      -1.650 -31.977 -10.292  1.00  0.00      C    C  
ATOM   1281  HB  THR    71      -0.889 -31.649  -9.603  1.00  0.00      C    H  
ATOM   1282  OG1 THR    71      -1.069 -32.818 -11.279  1.00  0.00      C    O  
ATOM   1283  HG1 THR    71      -1.777 -33.291 -11.722  1.00  0.00      C    H  
ATOM   1284  CG2 THR    71      -2.726 -32.752  -9.527  1.00  0.00      C    C  
ATOM   1285 HG21 THR    71      -2.339 -33.719  -9.243  1.00  0.00      C    H  
ATOM   1286 HG22 THR    71      -3.594 -32.883 -10.157  1.00  0.00      C    H  
ATOM   1287 HG23 THR    71      -3.003 -32.200  -8.641  1.00  0.00      C    H  
ATOM   1288  C   THR    71      -2.951 -29.878  -9.924  1.00  0.00      C    C  
ATOM   1289  O   THR    71      -2.295 -29.050  -9.293  1.00  0.00      C    O  
ATOM   1290  N   VAL    72      -4.255 -30.055  -9.745  1.00  0.00      C    N  
ATOM   1291  HN  VAL    72      -4.730 -30.730 -10.275  1.00  0.00      C    H  
ATOM   1292  CA  VAL    72      -4.993 -29.262  -8.767  1.00  0.00      C    C  
ATOM   1293  HA  VAL    72      -4.419 -28.380  -8.523  1.00  0.00      C    H  
ATOM   1294  CB  VAL    72      -6.336 -28.833  -9.355  1.00  0.00      C    C  
ATOM   1295  HB  VAL    72      -6.896 -29.708  -9.640  1.00  0.00      C    H  
ATOM   1296  CG1 VAL    72      -7.125 -28.043  -8.307  1.00  0.00      C    C  
ATOM   1297 HG11 VAL    72      -7.668 -28.729  -7.675  1.00  0.00      C    H  
ATOM   1298 HG12 VAL    72      -7.820 -27.383  -8.803  1.00  0.00      C    H  
ATOM   1299 HG13 VAL    72      -6.442 -27.460  -7.706  1.00  0.00      C    H  
ATOM   1300  CG2 VAL    72      -6.097 -27.951 -10.582  1.00  0.00      C    C  
ATOM   1301 HG21 VAL    72      -6.747 -28.269 -11.384  1.00  0.00      C    H  
ATOM   1302 HG22 VAL    72      -5.067 -28.041 -10.895  1.00  0.00      C    H  
ATOM   1303 HG23 VAL    72      -6.309 -26.921 -10.333  1.00  0.00      C    H  
ATOM   1304  C   VAL    72      -5.232 -30.070  -7.495  1.00  0.00      C    C  
ATOM   1305  O   VAL    72      -5.823 -31.149  -7.534  1.00  0.00      C    O  
ATOM   1306  N   ASP    73      -4.765 -29.538  -6.369  1.00  0.00      C    N  
ATOM   1307  HN  ASP    73      -4.300 -28.677  -6.400  1.00  0.00      C    H  
ATOM   1308  CA  ASP    73      -4.928 -30.218  -5.090  1.00  0.00      C    C  
ATOM   1309  HA  ASP    73      -5.159 -31.255  -5.273  1.00  0.00      C    H  
ATOM   1310  CB  ASP    73      -3.627 -30.137  -4.283  1.00  0.00      C    C  
ATOM   1311  HB1 ASP    73      -3.593 -29.197  -3.753  1.00  0.00      C    H  
ATOM   1312  HB2 ASP    73      -2.785 -30.201  -4.954  1.00  0.00      C    H  
ATOM   1313  CG  ASP    73      -3.562 -31.284  -3.277  1.00  0.00      C    C  
ATOM   1314  OD1 ASP    73      -3.907 -32.394  -3.648  1.00  0.00      C    O  
ATOM   1315  OD2 ASP    73      -3.170 -31.033  -2.149  1.00  0.00      C    O1-
ATOM   1316  C   ASP    73      -6.066 -29.593  -4.290  1.00  0.00      C    C  
ATOM   1317  O   ASP    73      -6.734 -28.672  -4.758  1.00  0.00      C    O  
ATOM   1318  N   PHE    74      -6.283 -30.103  -3.083  1.00  0.00      C    N  
ATOM   1319  HN  PHE    74      -5.721 -30.838  -2.763  1.00  0.00      C    H  
ATOM   1320  CA  PHE    74      -7.346 -29.588  -2.227  1.00  0.00      C    C  
ATOM   1321  HA  PHE    74      -8.290 -29.716  -2.731  1.00  0.00      C    H  
ATOM   1322  CB  PHE    74      -7.382 -30.369  -0.911  1.00  0.00      C    C  
ATOM   1323  HB1 PHE    74      -6.427 -30.279  -0.413  1.00  0.00      C    H  
ATOM   1324  HB2 PHE    74      -7.586 -31.409  -1.115  1.00  0.00      C    H  
ATOM   1325  CG  PHE    74      -8.465 -29.806  -0.021  1.00  0.00      C    C  
ATOM   1326  CD1 PHE    74      -9.810 -30.059  -0.314  1.00  0.00      C    C  
ATOM   1327  HD1 PHE    74     -10.072 -30.652  -1.178  1.00  0.00      C    H  
ATOM   1328  CD2 PHE    74      -8.125 -29.037   1.099  1.00  0.00      C    C  
ATOM   1329  HD2 PHE    74      -7.087 -28.843   1.326  1.00  0.00      C    H  
ATOM   1330  CE1 PHE    74     -10.817 -29.542   0.510  1.00  0.00      C    C  
ATOM   1331  HE1 PHE    74     -11.854 -29.736   0.284  1.00  0.00      C    H  
ATOM   1332  CE2 PHE    74      -9.131 -28.519   1.923  1.00  0.00      C    C  
ATOM   1333  HE2 PHE    74      -8.869 -27.926   2.787  1.00  0.00      C    H  
ATOM   1334  CZ  PHE    74     -10.476 -28.770   1.629  1.00  0.00      C    C  
ATOM   1335  HZ  PHE    74     -11.251 -28.372   2.267  1.00  0.00      C    H  
ATOM   1336  C   PHE    74      -7.136 -28.106  -1.938  1.00  0.00      C    C  
ATOM   1337  O   PHE    74      -8.070 -27.309  -2.039  1.00  0.00      C    O  
ATOM   1338  N   ASP    75      -5.911 -27.743  -1.571  1.00  0.00      C    N  
ATOM   1339  HN  ASP    75      -5.207 -28.420  -1.501  1.00  0.00      C    H  
ATOM   1340  CA  ASP    75      -5.602 -26.350  -1.261  1.00  0.00      C    C  
ATOM   1341  HA  ASP    75      -6.210 -26.030  -0.430  1.00  0.00      C    H  
ATOM   1342  CB  ASP    75      -4.127 -26.228  -0.870  1.00  0.00      C    C  
ATOM   1343  HB1 ASP    75      -3.511 -26.525  -1.706  1.00  0.00      C    H  
ATOM   1344  HB2 ASP    75      -3.923 -26.874  -0.029  1.00  0.00      C    H  
ATOM   1345  CG  ASP    75      -3.804 -24.786  -0.495  1.00  0.00      C    C  
ATOM   1346  OD1 ASP    75      -4.655 -23.938  -0.700  1.00  0.00      C    O  
ATOM   1347  OD2 ASP    75      -2.710 -24.553  -0.008  1.00  0.00      C    O1-
ATOM   1348  C   ASP    75      -5.883 -25.450  -2.463  1.00  0.00      C    C  
ATOM   1349  O   ASP    75      -6.553 -24.426  -2.342  1.00  0.00      C    O  
ATOM   1350  N   GLU    76      -5.369 -25.846  -3.623  1.00  0.00      C    N  
ATOM   1351  HN  GLU    76      -4.845 -26.674  -3.661  1.00  0.00      C    H  
ATOM   1352  CA  GLU    76      -5.576 -25.072  -4.843  1.00  0.00      C    C  
ATOM   1353  HA  GLU    76      -5.254 -24.057  -4.669  1.00  0.00      C    H  
ATOM   1354  CB  GLU    76      -4.750 -25.656  -5.988  1.00  0.00      C    C  
ATOM   1355  HB1 GLU    76      -5.035 -25.183  -6.916  1.00  0.00      C    H  
ATOM   1356  HB2 GLU    76      -4.926 -26.719  -6.055  1.00  0.00      C    H  
ATOM   1357  CG  GLU    76      -3.266 -25.398  -5.725  1.00  0.00      C    C  
ATOM   1358  HG1 GLU    76      -2.980 -25.874  -4.797  1.00  0.00      C    H  
ATOM   1359  HG2 GLU    76      -3.090 -24.336  -5.650  1.00  0.00      C    H  
ATOM   1360  CD  GLU    76      -2.428 -25.972  -6.862  1.00  0.00      C    C  
ATOM   1361  OE1 GLU    76      -2.988 -26.683  -7.681  1.00  0.00      C    O  
ATOM   1362  OE2 GLU    76      -1.243 -25.688  -6.902  1.00  0.00      C    O1-
ATOM   1363  C   GLU    76      -7.052 -25.057  -5.227  1.00  0.00      C    C  
ATOM   1364  O   GLU    76      -7.570 -24.044  -5.695  1.00  0.00      C    O  
ATOM   1365  N   PHE    77      -7.720 -26.188  -5.027  1.00  0.00      C    N  
ATOM   1366  HN  PHE    77      -7.253 -26.963  -4.653  1.00  0.00      C    H  
ATOM   1367  CA  PHE    77      -9.135 -26.299  -5.354  1.00  0.00      C    C  
ATOM   1368  HA  PHE    77      -9.264 -26.121  -6.410  1.00  0.00      C    H  
ATOM   1369  CB  PHE    77      -9.638 -27.706  -5.023  1.00  0.00      C    C  
ATOM   1370  HB1 PHE    77      -9.334 -27.972  -4.021  1.00  0.00      C    H  
ATOM   1371  HB2 PHE    77      -9.219 -28.410  -5.725  1.00  0.00      C    H  
ATOM   1372  CG  PHE    77     -11.146 -27.739  -5.116  1.00  0.00      C    C  
ATOM   1373  CD1 PHE    77     -11.774 -27.831  -6.363  1.00  0.00      C    C  
ATOM   1374  HD1 PHE    77     -11.182 -27.885  -7.265  1.00  0.00      C    H  
ATOM   1375  CD2 PHE    77     -11.915 -27.672  -3.947  1.00  0.00      C    C  
ATOM   1376  HD2 PHE    77     -11.429 -27.601  -2.985  1.00  0.00      C    H  
ATOM   1377  CE1 PHE    77     -13.173 -27.858  -6.441  1.00  0.00      C    C  
ATOM   1378  HE1 PHE    77     -13.659 -27.929  -7.402  1.00  0.00      C    H  
ATOM   1379  CE2 PHE    77     -13.311 -27.698  -4.024  1.00  0.00      C    C  
ATOM   1380  HE2 PHE    77     -13.905 -27.647  -3.123  1.00  0.00      C    H  
ATOM   1381  CZ  PHE    77     -13.941 -27.793  -5.271  1.00  0.00      C    C  
ATOM   1382  HZ  PHE    77     -15.020 -27.812  -5.331  1.00  0.00      C    H  
ATOM   1383  C   PHE    77      -9.952 -25.277  -4.576  1.00  0.00      C    C  
ATOM   1384  O   PHE    77     -10.792 -24.581  -5.146  1.00  0.00      C    O  
ATOM   1385  N   LEU    78      -9.713 -25.195  -3.273  1.00  0.00      C    N  
ATOM   1386  HN  LEU    78      -9.037 -25.778  -2.868  1.00  0.00      C    H  
ATOM   1387  CA  LEU    78     -10.450 -24.257  -2.436  1.00  0.00      C    C  
ATOM   1388  HA  LEU    78     -11.500 -24.491  -2.486  1.00  0.00      C    H  
ATOM   1389  CB  LEU    78      -9.973 -24.378  -0.985  1.00  0.00      C    C  
ATOM   1390  HB1 LEU    78      -8.976 -23.971  -0.900  1.00  0.00      C    H  
ATOM   1391  HB2 LEU    78      -9.961 -25.420  -0.698  1.00  0.00      C    H  
ATOM   1392  CG  LEU    78     -10.917 -23.606  -0.058  1.00  0.00      C    C  
ATOM   1393  HG  LEU    78     -11.332 -22.761  -0.587  1.00  0.00      C    H  
ATOM   1394  CD1 LEU    78     -12.057 -24.523   0.389  1.00  0.00      C    C  
ATOM   1395 HD11 LEU    78     -11.731 -25.115   1.231  1.00  0.00      C    H  
ATOM   1396 HD12 LEU    78     -12.335 -25.178  -0.424  1.00  0.00      C    H  
ATOM   1397 HD13 LEU    78     -12.908 -23.926   0.679  1.00  0.00      C    H  
ATOM   1398  CD2 LEU    78     -10.144 -23.112   1.165  1.00  0.00      C    C  
ATOM   1399 HD21 LEU    78     -10.834 -22.928   1.974  1.00  0.00      C    H  
ATOM   1400 HD22 LEU    78      -9.629 -22.195   0.916  1.00  0.00      C    H  
ATOM   1401 HD23 LEU    78      -9.426 -23.858   1.465  1.00  0.00      C    H  
ATOM   1402  C   LEU    78     -10.230 -22.825  -2.921  1.00  0.00      C    C  
ATOM   1403  O   LEU    78     -11.176 -22.047  -3.025  1.00  0.00      C    O  
ATOM   1404  N   VAL    79      -8.979 -22.486  -3.213  1.00  0.00      C    N  
ATOM   1405  HN  VAL    79      -8.262 -23.147  -3.110  1.00  0.00      C    H  
ATOM   1406  CA  VAL    79      -8.657 -21.140  -3.682  1.00  0.00      C    C  
ATOM   1407  HA  VAL    79      -8.996 -20.423  -2.950  1.00  0.00      C    H  
ATOM   1408  CB  VAL    79      -7.145 -20.996  -3.847  1.00  0.00      C    C  
ATOM   1409  HB  VAL    79      -6.768 -21.820  -4.436  1.00  0.00      C    H  
ATOM   1410  CG1 VAL    79      -6.832 -19.679  -4.556  1.00  0.00      C    C  
ATOM   1411 HG11 VAL    79      -5.898 -19.285  -4.188  1.00  0.00      C    H  
ATOM   1412 HG12 VAL    79      -7.623 -18.969  -4.362  1.00  0.00      C    H  
ATOM   1413 HG13 VAL    79      -6.756 -19.853  -5.619  1.00  0.00      C    H  
ATOM   1414  CG2 VAL    79      -6.480 -21.003  -2.469  1.00  0.00      C    C  
ATOM   1415 HG21 VAL    79      -5.417 -21.154  -2.584  1.00  0.00      C    H  
ATOM   1416 HG22 VAL    79      -6.896 -21.803  -1.873  1.00  0.00      C    H  
ATOM   1417 HG23 VAL    79      -6.660 -20.058  -1.977  1.00  0.00      C    H  
ATOM   1418  C   VAL    79      -9.343 -20.850  -5.012  1.00  0.00      C    C  
ATOM   1419  O   VAL    79      -9.935 -19.787  -5.199  1.00  0.00      C    O  
ATOM   1420  N   MET    80      -9.259 -21.802  -5.933  1.00  0.00      C    N  
ATOM   1421  HN  MET    80      -8.773 -22.627  -5.728  1.00  0.00      C    H  
ATOM   1422  CA  MET    80      -9.875 -21.641  -7.244  1.00  0.00      C    C  
ATOM   1423  HA  MET    80      -9.478 -20.755  -7.714  1.00  0.00      C    H  
ATOM   1424  CB  MET    80      -9.545 -22.852  -8.115  1.00  0.00      C    C  
ATOM   1425  HB1 MET    80     -10.159 -22.822  -9.001  1.00  0.00      C    H  
ATOM   1426  HB2 MET    80      -9.748 -23.760  -7.565  1.00  0.00      C    H  
ATOM   1427  CG  MET    80      -8.069 -22.812  -8.517  1.00  0.00      C    C  
ATOM   1428  HG1 MET    80      -7.490 -22.359  -7.727  1.00  0.00      C    H  
ATOM   1429  HG2 MET    80      -7.959 -22.231  -9.422  1.00  0.00      C    H  
ATOM   1430  SD  MET    80      -7.473 -24.498  -8.808  1.00  0.00      C    S  
ATOM   1431  CE  MET    80      -8.689 -24.968 -10.061  1.00  0.00      C    C  
ATOM   1432  HE1 MET    80      -9.042 -24.084 -10.569  1.00  0.00      C    H  
ATOM   1433  HE2 MET    80      -9.522 -25.462  -9.585  1.00  0.00      C    H  
ATOM   1434  HE3 MET    80      -8.231 -25.643 -10.771  1.00  0.00      C    H  
ATOM   1435  C   MET    80     -11.388 -21.505  -7.122  1.00  0.00      C    C  
ATOM   1436  O   MET    80     -12.003 -20.701  -7.822  1.00  0.00      C    O  
ATOM   1437  N   MET    81     -11.979 -22.301  -6.238  1.00  0.00      C    N  
ATOM   1438  HN  MET    81     -11.440 -22.929  -5.717  1.00  0.00      C    H  
ATOM   1439  CA  MET    81     -13.423 -22.266  -6.050  1.00  0.00      C    C  
ATOM   1440  HA  MET    81     -13.909 -22.481  -6.990  1.00  0.00      C    H  
ATOM   1441  CB  MET    81     -13.836 -23.324  -5.024  1.00  0.00      C    C  
ATOM   1442  HB1 MET    81     -13.690 -22.935  -4.028  1.00  0.00      C    H  
ATOM   1443  HB2 MET    81     -13.232 -24.212  -5.155  1.00  0.00      C    H  
ATOM   1444  CG  MET    81     -15.313 -23.678  -5.213  1.00  0.00      C    C  
ATOM   1445  HG1 MET    81     -15.886 -22.771  -5.340  1.00  0.00      C    H  
ATOM   1446  HG2 MET    81     -15.672 -24.215  -4.349  1.00  0.00      C    H  
ATOM   1447  SD  MET    81     -15.488 -24.714  -6.688  1.00  0.00      C    S  
ATOM   1448  CE  MET    81     -17.294 -24.820  -6.682  1.00  0.00      C    C  
ATOM   1449  HE1 MET    81     -17.708 -23.902  -7.076  1.00  0.00      C    H  
ATOM   1450  HE2 MET    81     -17.644 -24.966  -5.674  1.00  0.00      C    H  
ATOM   1451  HE3 MET    81     -17.606 -25.654  -7.297  1.00  0.00      C    H  
ATOM   1452  C   MET    81     -13.863 -20.889  -5.562  1.00  0.00      C    C  
ATOM   1453  O   MET    81     -14.853 -20.339  -6.045  1.00  0.00      C    O  
ATOM   1454  N   VAL    82     -13.125 -20.341  -4.597  1.00  0.00      C    N  
ATOM   1455  HN  VAL    82     -12.350 -20.829  -4.248  1.00  0.00      C    H  
ATOM   1456  CA  VAL    82     -13.451 -19.027  -4.048  1.00  0.00      C    C  
ATOM   1457  HA  VAL    82     -14.474 -19.037  -3.709  1.00  0.00      C    H  
ATOM   1458  CB  VAL    82     -12.545 -18.717  -2.858  1.00  0.00      C    C  
ATOM   1459  HB  VAL    82     -11.514 -18.862  -3.144  1.00  0.00      C    H  
ATOM   1460  CG1 VAL    82     -12.753 -17.265  -2.421  1.00  0.00      C    C  
ATOM   1461 HG11 VAL    82     -12.133 -16.616  -3.023  1.00  0.00      C    H  
ATOM   1462 HG12 VAL    82     -12.482 -17.160  -1.383  1.00  0.00      C    H  
ATOM   1463 HG13 VAL    82     -13.790 -16.994  -2.553  1.00  0.00      C    H  
ATOM   1464  CG2 VAL    82     -12.894 -19.652  -1.698  1.00  0.00      C    C  
ATOM   1465 HG21 VAL    82     -13.245 -20.595  -2.090  1.00  0.00      C    H  
ATOM   1466 HG22 VAL    82     -13.668 -19.201  -1.095  1.00  0.00      C    H  
ATOM   1467 HG23 VAL    82     -12.014 -19.817  -1.094  1.00  0.00      C    H  
ATOM   1468  C   VAL    82     -13.298 -17.939  -5.100  1.00  0.00      C    C  
ATOM   1469  O   VAL    82     -14.158 -17.072  -5.231  1.00  0.00      C    O  
ATOM   1470  N   ARG    83     -12.197 -17.980  -5.841  1.00  0.00      C    N  
ATOM   1471  HN  ARG    83     -11.539 -18.689  -5.689  1.00  0.00      C    H  
ATOM   1472  CA  ARG    83     -11.943 -16.974  -6.869  1.00  0.00      C    C  
ATOM   1473  HA  ARG    83     -11.904 -16.004  -6.403  1.00  0.00      C    H  
ATOM   1474  CB  ARG    83     -10.600 -17.251  -7.556  1.00  0.00      C    C  
ATOM   1475  HB1 ARG    83     -10.576 -16.765  -8.519  1.00  0.00      C    H  
ATOM   1476  HB2 ARG    83     -10.491 -18.318  -7.690  1.00  0.00      C    H  
ATOM   1477  CG  ARG    83      -9.443 -16.736  -6.689  1.00  0.00      C    C  
ATOM   1478  HG1 ARG    83      -9.383 -17.314  -5.780  1.00  0.00      C    H  
ATOM   1479  HG2 ARG    83      -9.612 -15.697  -6.449  1.00  0.00      C    H  
ATOM   1480  CD  ARG    83      -8.128 -16.865  -7.462  1.00  0.00      C    C  
ATOM   1481  HD1 ARG    83      -8.139 -17.785  -8.029  1.00  0.00      C    H  
ATOM   1482  HD2 ARG    83      -7.306 -16.882  -6.768  1.00  0.00      C    H  
ATOM   1483  NE  ARG    83      -7.968 -15.735  -8.376  1.00  0.00      C    N  
ATOM   1484  HE  ARG    83      -8.579 -14.969  -8.308  1.00  0.00      C    H  
ATOM   1485  CZ  ARG    83      -7.001 -15.720  -9.287  1.00  0.00      C    C  
ATOM   1486  NH1 ARG    83      -6.864 -14.693 -10.080  1.00  0.00      C    N1+
ATOM   1487 HH11 ARG    83      -7.488 -13.914 -10.003  1.00  0.00      C    H  
ATOM   1488 HH12 ARG    83      -6.135 -14.683 -10.765  1.00  0.00      C    H  
ATOM   1489  NH2 ARG    83      -6.184 -16.732  -9.385  1.00  0.00      C    N  
ATOM   1490 HH21 ARG    83      -6.288 -17.519  -8.776  1.00  0.00      C    H  
ATOM   1491 HH22 ARG    83      -5.456 -16.723 -10.069  1.00  0.00      C    H  
ATOM   1492  C   ARG    83     -13.050 -16.963  -7.911  1.00  0.00      C    C  
ATOM   1493  O   ARG    83     -13.480 -15.899  -8.353  1.00  0.00      C    O  
ATOM   1494  N   Ci9    84     -13.508 -18.144  -8.300  1.00  0.00      C    N  
ATOM   1495  HN  Ci9    84     -13.129 -18.960  -7.916  1.00  0.00      C    H  
ATOM   1496  CA  Ci9    84     -14.569 -18.245  -9.293  1.00  0.00      C    C  
ATOM   1497  HA  Ci9    84     -14.273 -17.705 -10.180  1.00  0.00      C    H  
ATOM   1498  CB  Ci9    84     -14.793 -19.711  -9.662  1.00  0.00      C    C  
ATOM   1499  HB1 Ci9    84     -15.582 -20.120  -9.047  1.00  0.00      C    H  
ATOM   1500  HB2 Ci9    84     -13.882 -20.267  -9.494  1.00  0.00      C    H  
ATOM   1501  SG  Ci9    84     -15.262 -19.830 -11.407  1.00  0.00      C    S  
ATOM   1502  C   Ci9    84     -15.865 -17.645  -8.763  1.00  0.00      C    C  
ATOM   1503  O   Ci9    84     -16.459 -16.769  -9.391  1.00  0.00      C    O  
ATOM   1504  CAM Ci9    84     -17.085 -19.858 -11.245  1.00  0.00      C    C  
ATOM   1505  HAM Ci9    84     -17.379 -19.355 -10.324  1.00  0.00      C    H  
ATOM   1506  HAN Ci9    84     -17.534 -19.345 -12.097  1.00  0.00      C    H  
ATOM   1507  CAN Ci9    84     -17.567 -21.309 -11.210  1.00  0.00      C    C  
ATOM   1508  OAF Ci9    84     -17.957 -21.823 -10.163  1.00  0.00      C    O  
ATOM   1509  NAO Ci9    84     -17.506 -21.954 -12.383  1.00  0.00      C    N  
ATOM   1510  HAO Ci9    84     -17.204 -21.516 -13.231  1.00  0.00      C    H  
ATOM   1511  CAP Ci9    84     -17.883 -23.368 -12.512  1.00  0.00      C    C  
ATOM   1512  HAP Ci9    84     -18.644 -23.610 -11.771  1.00  0.00      C    H  
ATOM   1513  HAQ Ci9    84     -18.278 -23.549 -13.512  1.00  0.00      C    H  
ATOM   1514  CAQ Ci9    84     -16.760 -24.163 -12.307  1.00  0.00      C    C  
ATOM   1515  CAG Ci9    84     -16.301 -24.988 -13.326  1.00  0.00      C    C  
ATOM   1516  HAG Ci9    84     -16.897 -25.126 -14.228  1.00  0.00      C    H  
ATOM   1517  CAH Ci9    84     -15.076 -25.634 -13.198  1.00  0.00      C    C  
ATOM   1518  HAH Ci9    84     -14.720 -26.292 -13.993  1.00  0.00      C    H  
ATOM   1519  CAR Ci9    84     -16.003 -23.996 -11.154  1.00  0.00      C    C  
ATOM   1520  HAR Ci9    84     -16.372 -23.365 -10.346  1.00  0.00      C    H  
ATOM   1521  CAS Ci9    84     -14.772 -24.632 -11.031  1.00  0.00      C    C  
ATOM   1522  HAS Ci9    84     -14.172 -24.488 -10.134  1.00  0.00      C    H  
ATOM   1523  CAI Ci9    84     -14.309 -25.451 -12.053  1.00  0.00      C    C  
ATOM   1524  CAJ Ci9    84     -13.073 -26.075 -11.939  1.00  0.00      C    C  
ATOM   1525  CAB Ci9    84     -12.923 -27.166 -11.090  1.00  0.00      C    C  
ATOM   1526  FAA Ci9    84     -13.956 -27.556 -10.295  1.00  0.00      C    F  
ATOM   1527  CAC Ci9    84     -11.716 -27.854 -11.049  1.00  0.00      C    C  
ATOM   1528  HAC Ci9    84     -11.597 -28.706 -10.379  1.00  0.00      C    H  
ATOM   1529  CAD Ci9    84     -10.660 -27.453 -11.856  1.00  0.00      C    C  
ATOM   1530  FAE Ci9    84      -9.482 -28.135 -11.828  1.00  0.00      C    F  
ATOM   1531  CAL Ci9    84     -10.807 -26.357 -12.702  1.00  0.00      C    C  
ATOM   1532  HAL Ci9    84      -9.978 -26.043 -13.335  1.00  0.00      C    H  
ATOM   1533  CAK Ci9    84     -12.013 -25.668 -12.741  1.00  0.00      C    C  
ATOM   1534  HAK Ci9    84     -12.121 -24.799 -13.390  1.00  0.00      C    H  
ATOM   1535  N   MET    85     -16.305 -18.121  -7.604  1.00  0.00      C    N  
ATOM   1536  HN  MET    85     -15.794 -18.818  -7.142  1.00  0.00      C    H  
ATOM   1537  CA  MET    85     -17.536 -17.617  -7.007  1.00  0.00      C    C  
ATOM   1538  HA  MET    85     -18.345 -17.746  -7.709  1.00  0.00      C    H  
ATOM   1539  CB  MET    85     -17.858 -18.408  -5.737  1.00  0.00      C    C  
ATOM   1540  HB1 MET    85     -18.664 -17.923  -5.203  1.00  0.00      C    H  
ATOM   1541  HB2 MET    85     -16.981 -18.447  -5.109  1.00  0.00      C    H  
ATOM   1542  CG  MET    85     -18.286 -19.832  -6.114  1.00  0.00      C    C  
ATOM   1543  HG1 MET    85     -17.443 -20.371  -6.521  1.00  0.00      C    H  
ATOM   1544  HG2 MET    85     -19.076 -19.787  -6.852  1.00  0.00      C    H  
ATOM   1545  SD  MET    85     -18.902 -20.688  -4.642  1.00  0.00      C    S  
ATOM   1546  CE  MET    85     -17.320 -20.910  -3.791  1.00  0.00      C    C  
ATOM   1547  HE1 MET    85     -17.304 -20.306  -2.894  1.00  0.00      C    H  
ATOM   1548  HE2 MET    85     -16.511 -20.615  -4.437  1.00  0.00      C    H  
ATOM   1549  HE3 MET    85     -17.205 -21.950  -3.524  1.00  0.00      C    H  
ATOM   1550  C   MET    85     -17.409 -16.137  -6.669  1.00  0.00      C    C  
ATOM   1551  O   MET    85     -18.345 -15.367  -6.867  1.00  0.00      C    O  
ATOM   1552  N   LYS    86     -16.246 -15.742  -6.161  1.00  0.00      C    N  
ATOM   1553  HN  LYS    86     -15.529 -16.397  -6.026  1.00  0.00      C    H  
ATOM   1554  CA  LYS    86     -16.025 -14.347  -5.804  1.00  0.00      C    C  
ATOM   1555  HA  LYS    86     -16.759 -14.050  -5.069  1.00  0.00      C    H  
ATOM   1556  CB  LYS    86     -14.623 -14.186  -5.200  1.00  0.00      C    C  
ATOM   1557  HB1 LYS    86     -13.879 -14.330  -5.968  1.00  0.00      C    H  
ATOM   1558  HB2 LYS    86     -14.482 -14.922  -4.420  1.00  0.00      C    H  
ATOM   1559  CG  LYS    86     -14.470 -12.788  -4.601  1.00  0.00      C    C  
ATOM   1560  HG1 LYS    86     -15.188 -12.120  -5.051  1.00  0.00      C    H  
ATOM   1561  HG2 LYS    86     -13.471 -12.423  -4.785  1.00  0.00      C    H  
ATOM   1562  CD  LYS    86     -14.723 -12.855  -3.093  1.00  0.00      C    C  
ATOM   1563  HD1 LYS    86     -13.874 -13.311  -2.606  1.00  0.00      C    H  
ATOM   1564  HD2 LYS    86     -15.608 -13.445  -2.901  1.00  0.00      C    H  
ATOM   1565  CE  LYS    86     -14.919 -11.441  -2.548  1.00  0.00      C    C  
ATOM   1566  HE1 LYS    86     -14.223 -10.771  -3.030  1.00  0.00      C    H  
ATOM   1567  HE2 LYS    86     -14.744 -11.437  -1.482  1.00  0.00      C    H  
ATOM   1568  NZ  LYS    86     -16.313 -10.993  -2.824  1.00  0.00      C    N1+
ATOM   1569  HZ1 LYS    86     -16.468 -10.952  -3.852  1.00  0.00      C    H  
ATOM   1570  HZ2 LYS    86     -16.462 -10.049  -2.411  1.00  0.00      C    H  
ATOM   1571  HZ3 LYS    86     -16.984 -11.665  -2.402  1.00  0.00      C    H  
ATOM   1572  C   LYS    86     -16.153 -13.455  -7.043  1.00  0.00      C    C  
ATOM   1573  O   LYS    86     -16.821 -12.415  -7.016  1.00  0.00      C    O  
ATOM   1574  N   ASP    87     -15.516 -13.873  -8.133  1.00  0.00      C    N  
ATOM   1575  HN  ASP    87     -15.005 -14.712  -8.105  1.00  0.00      C    H  
ATOM   1576  CA  ASP    87     -15.566 -13.111  -9.374  1.00  0.00      C    C  
ATOM   1577  HA  ASP    87     -15.242 -12.100  -9.173  1.00  0.00      C    H  
ATOM   1578  CB  ASP    87     -14.629 -13.729 -10.411  1.00  0.00      C    C  
ATOM   1579  HB1 ASP    87     -15.001 -14.700 -10.698  1.00  0.00      C    H  
ATOM   1580  HB2 ASP    87     -13.641 -13.834  -9.986  1.00  0.00      C    H  
ATOM   1581  CG  ASP    87     -14.557 -12.833 -11.644  1.00  0.00      C    C  
ATOM   1582  OD1 ASP    87     -15.011 -11.705 -11.559  1.00  0.00      C    O  
ATOM   1583  OD2 ASP    87     -14.048 -13.292 -12.655  1.00  0.00      C    O1-
ATOM   1584  C   ASP    87     -16.989 -13.073  -9.920  1.00  0.00      C    C  
ATOM   1585  O   ASP    87     -17.463 -12.036 -10.385  1.00  0.00      C    O  
ATOM   1586  N   ASP    88     -17.664 -14.215  -9.859  1.00  0.00      C    N  
ATOM   1587  HN  ASP    88     -17.234 -15.008  -9.476  1.00  0.00      C    H  
ATOM   1588  CA  ASP    88     -19.032 -14.312 -10.347  1.00  0.00      C    C  
ATOM   1589  HA  ASP    88     -19.050 -14.037 -11.392  1.00  0.00      C    H  
ATOM   1590  CB  ASP    88     -19.546 -15.747 -10.207  1.00  0.00      C    C  
ATOM   1591  HB1 ASP    88     -19.641 -15.994  -9.161  1.00  0.00      C    H  
ATOM   1592  HB2 ASP    88     -18.845 -16.426 -10.673  1.00  0.00      C    H  
ATOM   1593  CG  ASP    88     -20.907 -15.883 -10.882  1.00  0.00      C    C  
ATOM   1594  OD1 ASP    88     -21.395 -14.889 -11.394  1.00  0.00      C    O  
ATOM   1595  OD2 ASP    88     -21.443 -16.981 -10.876  1.00  0.00      C    O1-
ATOM   1596  C   ASP    88     -19.941 -13.365  -9.571  1.00  0.00      C    C  
ATOM   1597  O   ASP    88     -20.848 -12.758 -10.138  1.00  0.00      C    O  
ATOM   1598  N   SER    89     -19.694 -13.246  -8.267  1.00  0.00      C    N  
ATOM   1599  HN  SER    89     -18.960 -13.757  -7.865  1.00  0.00      C    H  
ATOM   1600  CA  SER    89     -20.504 -12.373  -7.428  1.00  0.00      C    C  
ATOM   1601  HA  SER    89     -21.528 -12.708  -7.452  1.00  0.00      C    H  
ATOM   1602  CB  SER    89     -19.997 -12.428  -5.987  1.00  0.00      C    C  
ATOM   1603  HB1 SER    89     -20.492 -11.667  -5.399  1.00  0.00      C    H  
ATOM   1604  HB2 SER    89     -18.934 -12.251  -5.973  1.00  0.00      C    H  
ATOM   1605  OG  SER    89     -20.259 -13.714  -5.443  1.00  0.00      C    O  
ATOM   1606  HG  SER    89     -21.084 -13.665  -4.953  1.00  0.00      C    H  
ATOM   1607  C   SER    89     -20.434 -10.936  -7.929  1.00  0.00      C    C  
ATOM   1608  O   SER    89     -21.458 -10.259  -8.045  1.00  0.00      C    O  
ATOM   1609  N   GLU    90     -19.227 -10.476  -8.236  1.00  0.00      C    N  
ATOM   1610  HN  GLU    90     -18.441 -11.064  -8.127  1.00  0.00      C    H  
ATOM   1611  CA  GLU    90     -19.050  -9.112  -8.736  1.00  0.00      C    C  
ATOM   1612  HA  GLU    90     -19.499  -8.422  -8.037  1.00  0.00      C    H  
ATOM   1613  CB  GLU    90     -17.561  -8.789  -8.857  1.00  0.00      C    C  
ATOM   1614  HB1 GLU    90     -17.103  -9.458  -9.568  1.00  0.00      C    H  
ATOM   1615  HB2 GLU    90     -17.089  -8.910  -7.893  1.00  0.00      C    H  
ATOM   1616  CG  GLU    90     -17.386  -7.343  -9.333  1.00  0.00      C    C  
ATOM   1617  HG1 GLU    90     -17.910  -6.679  -8.663  1.00  0.00      C    H  
ATOM   1618  HG2 GLU    90     -17.789  -7.240 -10.329  1.00  0.00      C    H  
ATOM   1619  CD  GLU    90     -15.906  -6.978  -9.349  1.00  0.00      C    C  
ATOM   1620  OE1 GLU    90     -15.105  -7.823  -8.986  1.00  0.00      C    O  
ATOM   1621  OE2 GLU    90     -15.597  -5.861  -9.730  1.00  0.00      C    O1-
ATOM   1622  C   GLU    90     -19.729  -8.944 -10.094  1.00  0.00      C    C  
ATOM   1623  O   GLU    90     -20.350  -7.913 -10.368  1.00  0.00      C    O  
ATOM   1624  N   ASN    91     -19.597  -9.961 -10.941  1.00  0.00      C    N  
ATOM   1625  HN  ASN    91     -19.088 -10.752 -10.666  1.00  0.00      C    H  
ATOM   1626  CA  ASN    91     -20.198  -9.924 -12.271  1.00  0.00      C    C  
ATOM   1627  HA  ASN    91     -19.699 -10.650 -12.898  1.00  0.00      C    H  
ATOM   1628  CB  ASN    91     -21.684 -10.290 -12.183  1.00  0.00      C    C  
ATOM   1629  HB1 ASN    91     -22.286  -9.440 -12.464  1.00  0.00      C    H  
ATOM   1630  HB2 ASN    91     -21.918 -10.575 -11.167  1.00  0.00      C    H  
ATOM   1631  CG  ASN    91     -21.989 -11.457 -13.116  1.00  0.00      C    C  
ATOM   1632  OD1 ASN    91     -22.694 -12.390 -12.733  1.00  0.00      C    O  
ATOM   1633  ND2 ASN    91     -21.495 -11.463 -14.323  1.00  0.00      C    N  
ATOM   1634 HD21 ASN    91     -20.931 -10.721 -14.626  1.00  0.00      C    H  
ATOM   1635 HD22 ASN    91     -21.690 -12.208 -14.930  1.00  0.00      C    H  
ATOM   1636  C   ASN    91     -20.031  -8.537 -12.892  1.00  0.00      C    C  
ATOM   1637  O   ASN    91     -20.851  -8.094 -13.694  1.00  0.00      C    O  
ATOM   1638  N   LEU    92     -18.958  -7.856 -12.519  1.00  0.00      C    N  
ATOM   1639  HN  LEU    92     -18.331  -8.252 -11.879  1.00  0.00      C    H  
ATOM   1640  CA  LEU    92     -18.702  -6.528 -13.051  1.00  0.00      C    C  
ATOM   1641  HA  LEU    92     -17.941  -6.051 -12.455  1.00  0.00      C    H  
ATOM   1642  CB  LEU    92     -18.212  -6.625 -14.496  1.00  0.00      C    C  
ATOM   1643  HB1 LEU    92     -18.160  -5.636 -14.931  1.00  0.00      C    H  
ATOM   1644  HB2 LEU    92     -18.903  -7.231 -15.065  1.00  0.00      C    H  
ATOM   1645  CG  LEU    92     -16.826  -7.273 -14.519  1.00  0.00      C    C  
ATOM   1646  HG  LEU    92     -16.862  -8.198 -13.964  1.00  0.00      C    H  
ATOM   1647  CD1 LEU    92     -16.424  -7.570 -15.965  1.00  0.00      C    C  
ATOM   1648 HD11 LEU    92     -15.386  -7.310 -16.111  1.00  0.00      C    H  
ATOM   1649 HD12 LEU    92     -17.038  -6.990 -16.637  1.00  0.00      C    H  
ATOM   1650 HD13 LEU    92     -16.563  -8.623 -16.167  1.00  0.00      C    H  
ATOM   1651  CD2 LEU    92     -15.789  -6.337 -13.883  1.00  0.00      C    C  
ATOM   1652 HD21 LEU    92     -15.553  -6.686 -12.890  1.00  0.00      C    H  
ATOM   1653 HD22 LEU    92     -16.183  -5.330 -13.827  1.00  0.00      C    H  
ATOM   1654 HD23 LEU    92     -14.891  -6.337 -14.483  1.00  0.00      C    H  
ATOM   1655  C   LEU    92     -19.960  -5.682 -13.009  1.00  0.00      C    C  
ATOM   1656  O   LEU    92     -20.484  -5.303 -14.053  1.00  0.00      C    O  
ATOM   1657  N   TYR    93     -20.438  -5.391 -11.798  1.00  0.00      C    N  
ATOM   1658  HN  TYR    93     -19.973  -5.733 -11.003  1.00  0.00      C    H  
ATOM   1659  CA  TYR    93     -21.640  -4.574 -11.628  1.00  0.00      C    C  
ATOM   1660  HA  TYR    93     -21.777  -4.373 -10.575  1.00  0.00      C    H  
ATOM   1661  CB  TYR    93     -21.487  -3.239 -12.368  1.00  0.00      C    C  
ATOM   1662  HB1 TYR    93     -21.545  -3.402 -13.432  1.00  0.00      C    H  
ATOM   1663  HB2 TYR    93     -20.533  -2.798 -12.125  1.00  0.00      C    H  
ATOM   1664  CG  TYR    93     -22.592  -2.301 -11.958  1.00  0.00      C    C  
ATOM   1665  CD1 TYR    93     -22.476  -1.556 -10.782  1.00  0.00      C    C  
ATOM   1666  HD1 TYR    93     -21.596  -1.655 -10.166  1.00  0.00      C    H  
ATOM   1667  CD2 TYR    93     -23.730  -2.177 -12.763  1.00  0.00      C    C  
ATOM   1668  HD2 TYR    93     -23.816  -2.755 -13.673  1.00  0.00      C    H  
ATOM   1669  CE1 TYR    93     -23.502  -0.684 -10.407  1.00  0.00      C    C  
ATOM   1670  HE1 TYR    93     -23.414  -0.107  -9.500  1.00  0.00      C    H  
ATOM   1671  CE2 TYR    93     -24.758  -1.305 -12.389  1.00  0.00      C    C  
ATOM   1672  HE2 TYR    93     -25.637  -1.208 -13.008  1.00  0.00      C    H  
ATOM   1673  CZ  TYR    93     -24.643  -0.557 -11.210  1.00  0.00      C    C  
ATOM   1674  OH  TYR    93     -25.656   0.304 -10.841  1.00  0.00      C    O  
ATOM   1675  HH  TYR    93     -25.923   0.078  -9.946  1.00  0.00      C    H  
ATOM   1676  C   TYR    93     -22.867  -5.309 -12.149  1.00  0.00      C    C  
ATOM   1677  O   TYR    93     -23.694  -5.789 -11.372  1.00  0.00      C    O  
ATOM   1678  N   PHE    94     -22.984  -5.393 -13.469  1.00  0.00      C    N  
ATOM   1679  HN  PHE    94     -22.297  -4.990 -14.040  1.00  0.00      C    H  
ATOM   1680  CA  PHE    94     -24.116  -6.076 -14.081  1.00  0.00      C    C  
ATOM   1681  HA  PHE    94     -24.451  -6.866 -13.425  1.00  0.00      C    H  
ATOM   1682  CB  PHE    94     -25.261  -5.085 -14.290  1.00  0.00      C    C  
ATOM   1683  HB1 PHE    94     -25.016  -4.423 -15.109  1.00  0.00      C    H  
ATOM   1684  HB2 PHE    94     -25.407  -4.506 -13.390  1.00  0.00      C    H  
ATOM   1685  CG  PHE    94     -26.528  -5.836 -14.617  1.00  0.00      C    C  
ATOM   1686  CD1 PHE    94     -27.248  -6.465 -13.597  1.00  0.00      C    C  
ATOM   1687  HD1 PHE    94     -26.897  -6.411 -12.576  1.00  0.00      C    H  
ATOM   1688  CD2 PHE    94     -26.983  -5.906 -15.940  1.00  0.00      C    C  
ATOM   1689  HD2 PHE    94     -26.427  -5.420 -16.729  1.00  0.00      C    H  
ATOM   1690  CE1 PHE    94     -28.424  -7.164 -13.895  1.00  0.00      C    C  
ATOM   1691  HE1 PHE    94     -28.980  -7.649 -13.107  1.00  0.00      C    H  
ATOM   1692  CE2 PHE    94     -28.159  -6.604 -16.241  1.00  0.00      C    C  
ATOM   1693  HE2 PHE    94     -28.510  -6.656 -17.261  1.00  0.00      C    H  
ATOM   1694  CZ  PHE    94     -28.879  -7.232 -15.218  1.00  0.00      C    C  
ATOM   1695  HZ  PHE    94     -29.785  -7.772 -15.449  1.00  0.00      C    H  
ATOM   1696  C   PHE    94     -23.711  -6.676 -15.422  1.00  0.00      C    C  
ATOM   1697  O   PHE    94     -23.969  -6.092 -16.473  1.00  0.00      C    O  
ATOM   1698  N   GLN    95     -23.080  -7.847 -15.375  1.00  0.00      C    N  
ATOM   1699  HN  GLN    95     -22.902  -8.264 -14.505  1.00  0.00      C    H  
ATOM   1700  CA  GLN    95     -22.644  -8.528 -16.593  1.00  0.00      C    C  
ATOM   1701  HA  GLN    95     -22.896  -7.919 -17.446  1.00  0.00      C    H  
ATOM   1702  CB  GLN    95     -21.127  -8.731 -16.562  1.00  0.00      C    C  
ATOM   1703  HB1 GLN    95     -20.857  -9.294 -15.684  1.00  0.00      C    H  
ATOM   1704  HB2 GLN    95     -20.639  -7.769 -16.538  1.00  0.00      C    H  
ATOM   1705  CG  GLN    95     -20.683  -9.496 -17.809  1.00  0.00      C    C  
ATOM   1706  HG1 GLN    95     -21.083  -9.015 -18.688  1.00  0.00      C    H  
ATOM   1707  HG2 GLN    95     -21.049 -10.510 -17.757  1.00  0.00      C    H  
ATOM   1708  CD  GLN    95     -19.161  -9.519 -17.891  1.00  0.00      C    C  
ATOM   1709  OE1 GLN    95     -18.529 -10.465 -17.424  1.00  0.00      C    O  
ATOM   1710  NE2 GLN    95     -18.535  -8.525 -18.454  1.00  0.00      C    N  
ATOM   1711 HE21 GLN    95     -19.041  -7.770 -18.819  1.00  0.00      C    H  
ATOM   1712 HE22 GLN    95     -17.558  -8.533 -18.514  1.00  0.00      C    H  
ATOM   1713  C   GLN    95     -23.337  -9.878 -16.732  1.00  0.00      C    C  
ATOM   1714  O   GLN    95     -23.279 -10.716 -15.831  1.00  0.00      C    O  
ATOM   1715  N   GLY    96     -23.992 -10.080 -17.872  1.00  0.00      C    N  
ATOM   1716  HN  GLY    96     -24.001  -9.375 -18.554  1.00  0.00      C    H  
ATOM   1717  CA  GLY    96     -24.692 -11.334 -18.131  1.00  0.00      C    C  
ATOM   1718  HA1 GLY    96     -25.667 -11.120 -18.543  1.00  0.00      C    H  
ATOM   1719  HA2 GLY    96     -24.808 -11.870 -17.202  1.00  0.00      C    H  
ATOM   1720  C   GLY    96     -23.913 -12.201 -19.113  1.00  0.00      C    C  
ATOM   1721  O   GLY    96     -24.394 -13.245 -19.550  1.00  0.00      C    O  
ATOM   1722  N   ARG    97     -22.710 -11.761 -19.459  1.00  0.00      C    N  
ATOM   1723  HN  ARG    97     -22.376 -10.920 -19.082  1.00  0.00      C    H  
ATOM   1724  CA  ARG    97     -21.876 -12.506 -20.393  1.00  0.00      C    C  
ATOM   1725  HA  ARG    97     -22.450 -12.716 -21.281  1.00  0.00      C    H  
ATOM   1726  CB  ARG    97     -20.651 -11.674 -20.780  1.00  0.00      C    C  
ATOM   1727  HB1 ARG    97     -19.841 -12.334 -21.049  1.00  0.00      C    H  
ATOM   1728  HB2 ARG    97     -20.354 -11.068 -19.936  1.00  0.00      C    H  
ATOM   1729  CG  ARG    97     -20.987 -10.763 -21.968  1.00  0.00      C    C  
ATOM   1730  HG1 ARG    97     -20.421  -9.846 -21.887  1.00  0.00      C    H  
ATOM   1731  HG2 ARG    97     -22.044 -10.534 -21.967  1.00  0.00      C    H  
ATOM   1732  CD  ARG    97     -20.616 -11.468 -23.273  1.00  0.00      C    C  
ATOM   1733  HD1 ARG    97     -19.567 -11.724 -23.253  1.00  0.00      C    H  
ATOM   1734  HD2 ARG    97     -20.803 -10.804 -24.104  1.00  0.00      C    H  
ATOM   1735  NE  ARG    97     -21.415 -12.681 -23.439  1.00  0.00      C    N  
ATOM   1736  HE  ARG    97     -22.329 -12.705 -23.087  1.00  0.00      C    H  
ATOM   1737  CZ  ARG    97     -20.930 -13.756 -24.057  1.00  0.00      C    C  
ATOM   1738  NH1 ARG    97     -21.671 -14.823 -24.186  1.00  0.00      C    N1+
ATOM   1739 HH11 ARG    97     -22.602 -14.834 -23.821  1.00  0.00      C    H  
ATOM   1740 HH12 ARG    97     -21.308 -15.631 -24.651  1.00  0.00      C    H  
ATOM   1741  NH2 ARG    97     -19.716 -13.748 -24.537  1.00  0.00      C    N  
ATOM   1742 HH21 ARG    97     -19.147 -12.932 -24.443  1.00  0.00      C    H  
ATOM   1743 HH22 ARG    97     -19.355 -14.559 -24.998  1.00  0.00      C    H  
ATOM   1744  C   ARG    97     -21.424 -13.826 -19.784  1.00  0.00      C    C  
ATOM   1745  O   ARG    97     -21.295 -13.949 -18.567  1.00  0.00      C    O  
ATOM   1746  N   ARG    98     -21.189 -14.813 -20.641  1.00  0.00      C    N  
ATOM   1747  HN  ARG    98     -21.311 -14.657 -21.602  1.00  0.00      C    H  
ATOM   1748  CA  ARG    98     -20.754 -16.124 -20.179  1.00  0.00      C    C  
ATOM   1749  HA  ARG    98     -20.796 -16.818 -21.005  1.00  0.00      C    H  
ATOM   1750  CB  ARG    98     -19.313 -16.050 -19.672  1.00  0.00      C    C  
ATOM   1751  HB1 ARG    98     -18.998 -17.025 -19.336  1.00  0.00      C    H  
ATOM   1752  HB2 ARG    98     -19.257 -15.349 -18.850  1.00  0.00      C    H  
ATOM   1753  CG  ARG    98     -18.398 -15.583 -20.805  1.00  0.00      C    C  
ATOM   1754  HG1 ARG    98     -18.754 -14.636 -21.180  1.00  0.00      C    H  
ATOM   1755  HG2 ARG    98     -18.407 -16.312 -21.602  1.00  0.00      C    H  
ATOM   1756  CD  ARG    98     -16.970 -15.412 -20.281  1.00  0.00      C    C  
ATOM   1757  HD1 ARG    98     -16.299 -15.260 -21.114  1.00  0.00      C    H  
ATOM   1758  HD2 ARG    98     -16.680 -16.305 -19.750  1.00  0.00      C    H  
ATOM   1759  NE  ARG    98     -16.890 -14.271 -19.376  1.00  0.00      C    N  
ATOM   1760  HE  ARG    98     -17.702 -13.765 -19.165  1.00  0.00      C    H  
ATOM   1761  CZ  ARG    98     -15.731 -13.908 -18.834  1.00  0.00      C    C  
ATOM   1762  NH1 ARG    98     -15.681 -12.881 -18.030  1.00  0.00      C    N1+
ATOM   1763 HH11 ARG    98     -16.514 -12.368 -17.821  1.00  0.00      C    H  
ATOM   1764 HH12 ARG    98     -14.810 -12.604 -17.625  1.00  0.00      C    H  
ATOM   1765  NH2 ARG    98     -14.642 -14.573 -19.111  1.00  0.00      C    N  
ATOM   1766 HH21 ARG    98     -14.681 -15.357 -19.731  1.00  0.00      C    H  
ATOM   1767 HH22 ARG    98     -13.771 -14.297 -18.706  1.00  0.00      C    H  
ATOM   1768  C   ARG    98     -21.661 -16.630 -19.063  1.00  0.00      C    C  
ATOM   1769  O   ARG    98     -22.880 -16.710 -19.228  1.00  0.00      C    O  
ATOM   1770  N   VAL    99     -21.062 -16.970 -17.927  1.00  0.00      C    N  
ATOM   1771  HN  VAL    99     -20.089 -16.886 -17.852  1.00  0.00      C    H  
ATOM   1772  CA  VAL    99     -21.827 -17.468 -16.791  1.00  0.00      C    C  
ATOM   1773  HA  VAL    99     -22.227 -18.441 -17.032  1.00  0.00      C    H  
ATOM   1774  CB  VAL    99     -20.918 -17.594 -15.567  1.00  0.00      C    C  
ATOM   1775  HB  VAL    99     -21.491 -17.966 -14.729  1.00  0.00      C    H  
ATOM   1776  CG1 VAL    99     -19.780 -18.568 -15.876  1.00  0.00      C    C  
ATOM   1777 HG11 VAL    99     -20.144 -19.583 -15.799  1.00  0.00      C    H  
ATOM   1778 HG12 VAL    99     -18.976 -18.421 -15.170  1.00  0.00      C    H  
ATOM   1779 HG13 VAL    99     -19.417 -18.391 -16.878  1.00  0.00      C    H  
ATOM   1780  CG2 VAL    99     -20.332 -16.222 -15.219  1.00  0.00      C    C  
ATOM   1781 HG21 VAL    99     -20.243 -15.628 -16.115  1.00  0.00      C    H  
ATOM   1782 HG22 VAL    99     -19.357 -16.351 -14.773  1.00  0.00      C    H  
ATOM   1783 HG23 VAL    99     -20.983 -15.721 -14.518  1.00  0.00      C    H  
ATOM   1784  C   VAL    99     -22.979 -16.521 -16.472  1.00  0.00      C    C  
ATOM   1785  O   VAL    99     -22.804 -15.304 -16.438  1.00  0.00      C    O  
ATOM   1786  N   ARG   100     -24.158 -17.093 -16.241  1.00  0.00      C    N  
ATOM   1787  HN  ARG   100     -24.235 -18.069 -16.286  1.00  0.00      C    H  
ATOM   1788  CA  ARG   100     -25.335 -16.295 -15.926  1.00  0.00      C    C  
ATOM   1789  HA  ARG   100     -25.026 -15.290 -15.685  1.00  0.00      C    H  
ATOM   1790  CB  ARG   100     -26.273 -16.244 -17.128  1.00  0.00      C    C  
ATOM   1791  HB1 ARG   100     -25.972 -15.443 -17.785  1.00  0.00      C    H  
ATOM   1792  HB2 ARG   100     -27.277 -16.066 -16.776  1.00  0.00      C    H  
ATOM   1793  CG  ARG   100     -26.211 -17.579 -17.884  1.00  0.00      C    C  
ATOM   1794  HG1 ARG   100     -26.321 -18.395 -17.186  1.00  0.00      C    H  
ATOM   1795  HG2 ARG   100     -25.254 -17.659 -18.378  1.00  0.00      C    H  
ATOM   1796  CD  ARG   100     -27.327 -17.654 -18.934  1.00  0.00      C    C  
ATOM   1797  HD1 ARG   100     -28.158 -17.031 -18.631  1.00  0.00      C    H  
ATOM   1798  HD2 ARG   100     -27.666 -18.675 -19.022  1.00  0.00      C    H  
ATOM   1799  NE  ARG   100     -26.835 -17.202 -20.228  1.00  0.00      C    N  
ATOM   1800  HE  ARG   100     -26.066 -16.595 -20.267  1.00  0.00      C    H  
ATOM   1801  CZ  ARG   100     -27.416 -17.599 -21.354  1.00  0.00      C    C  
ATOM   1802  NH1 ARG   100     -26.965 -17.182 -22.504  1.00  0.00      C    N1+
ATOM   1803 HH11 ARG   100     -26.181 -16.562 -22.538  1.00  0.00      C    H  
ATOM   1804 HH12 ARG   100     -27.402 -17.483 -23.350  1.00  0.00      C    H  
ATOM   1805  NH2 ARG   100     -28.439 -18.408 -21.308  1.00  0.00      C    N  
ATOM   1806 HH21 ARG   100     -28.786 -18.727 -20.426  1.00  0.00      C    H  
ATOM   1807 HH22 ARG   100     -28.877 -18.708 -22.156  1.00  0.00      C    H  
ATOM   1808  C   ARG   100     -26.080 -16.877 -14.729  1.00  0.00      C    C  
ATOM   1809  O   ARG   100     -27.112 -16.348 -14.312  1.00  0.00      C    O  
ATOM   1810  N   ILE   101     -25.549 -17.966 -14.180  1.00  0.00      C    N  
ATOM   1811  HN  ILE   101     -24.725 -18.339 -14.555  1.00  0.00      C    H  
ATOM   1812  CA  ILE   101     -26.164 -18.617 -13.026  1.00  0.00      C    C  
ATOM   1813  HA  ILE   101     -27.102 -18.132 -12.803  1.00  0.00      C    H  
ATOM   1814  CB  ILE   101     -26.435 -20.090 -13.340  1.00  0.00      C    C  
ATOM   1815  HB  ILE   101     -25.507 -20.580 -13.601  1.00  0.00      C    H  
ATOM   1816  CG1 ILE   101     -27.415 -20.187 -14.514  1.00  0.00      C    C  
ATOM   1817 HG11 ILE   101     -27.085 -19.542 -15.312  1.00  0.00      C    H  
ATOM   1818 HG12 ILE   101     -28.399 -19.882 -14.186  1.00  0.00      C    H  
ATOM   1819  CG2 ILE   101     -27.043 -20.769 -12.112  1.00  0.00      C    C  
ATOM   1820 HG21 ILE   101     -27.767 -20.110 -11.658  1.00  0.00      C    H  
ATOM   1821 HG22 ILE   101     -26.260 -20.988 -11.401  1.00  0.00      C    H  
ATOM   1822 HG23 ILE   101     -27.526 -21.687 -12.410  1.00  0.00      C    H  
ATOM   1823  CD1 ILE   101     -27.470 -21.631 -15.016  1.00  0.00      C    C  
ATOM   1824 HD11 ILE   101     -28.268 -21.732 -15.737  1.00  0.00      C    H  
ATOM   1825 HD12 ILE   101     -27.650 -22.295 -14.184  1.00  0.00      C    H  
ATOM   1826 HD13 ILE   101     -26.529 -21.885 -15.483  1.00  0.00      C    H  
ATOM   1827  C   ILE   101     -25.253 -18.513 -11.808  1.00  0.00      C    C  
ATOM   1828  O   ILE   101     -24.083 -18.892 -11.859  1.00  0.00      C    O  
ATOM   1829  N   SER   102     -25.799 -17.990 -10.716  1.00  0.00      C    N  
ATOM   1830  HN  SER   102     -26.736 -17.701 -10.738  1.00  0.00      C    H  
ATOM   1831  CA  SER   102     -25.032 -17.835  -9.487  1.00  0.00      C    C  
ATOM   1832  HA  SER   102     -24.090 -17.360  -9.721  1.00  0.00      C    H  
ATOM   1833  CB  SER   102     -25.793 -16.950  -8.499  1.00  0.00      C    C  
ATOM   1834  HB1 SER   102     -25.243 -16.895  -7.569  1.00  0.00      C    H  
ATOM   1835  HB2 SER   102     -26.768 -17.371  -8.312  1.00  0.00      C    H  
ATOM   1836  OG  SER   102     -25.943 -15.650  -9.055  1.00  0.00      C    O  
ATOM   1837  HG  SER   102     -25.082 -15.357  -9.360  1.00  0.00      C    H  
ATOM   1838  C   SER   102     -24.754 -19.190  -8.846  1.00  0.00      C    C  
ATOM   1839  O   SER   102     -25.506 -20.149  -9.037  1.00  0.00      C    O  
ATOM   1840  N   ALA   103     -23.666 -19.264  -8.089  1.00  0.00      C    N  
ATOM   1841  HN  ALA   103     -23.105 -18.470  -7.974  1.00  0.00      C    H  
ATOM   1842  CA  ALA   103     -23.296 -20.504  -7.418  1.00  0.00      C    C  
ATOM   1843  HA  ALA   103     -23.210 -21.285  -8.159  1.00  0.00      C    H  
ATOM   1844  CB  ALA   103     -21.948 -20.342  -6.714  1.00  0.00      C    C  
ATOM   1845  HB1 ALA   103     -21.228 -21.010  -7.161  1.00  0.00      C    H  
ATOM   1846  HB2 ALA   103     -22.059 -20.580  -5.667  1.00  0.00      C    H  
ATOM   1847  HB3 ALA   103     -21.607 -19.322  -6.818  1.00  0.00      C    H  
ATOM   1848  C   ALA   103     -24.356 -20.905  -6.396  1.00  0.00      C    C  
ATOM   1849  O   ALA   103     -24.654 -22.086  -6.232  1.00  0.00      C    O  
ATOM   1850  N   ASP   104     -24.909 -19.916  -5.699  1.00  0.00      C    N  
ATOM   1851  HN  ASP   104     -24.624 -18.992  -5.858  1.00  0.00      C    H  
ATOM   1852  CA  ASP   104     -25.916 -20.192  -4.682  1.00  0.00      C    C  
ATOM   1853  HA  ASP   104     -25.480 -20.802  -3.907  1.00  0.00      C    H  
ATOM   1854  CB  ASP   104     -26.399 -18.875  -4.069  1.00  0.00      C    C  
ATOM   1855  HB1 ASP   104     -27.270 -19.060  -3.459  1.00  0.00      C    H  
ATOM   1856  HB2 ASP   104     -26.659 -18.187  -4.863  1.00  0.00      C    H  
ATOM   1857  CG  ASP   104     -25.301 -18.262  -3.209  1.00  0.00      C    C  
ATOM   1858  OD1 ASP   104     -24.330 -18.951  -2.945  1.00  0.00      C    O  
ATOM   1859  OD2 ASP   104     -25.448 -17.113  -2.825  1.00  0.00      C    O1-
ATOM   1860  C   ASP   104     -27.105 -20.928  -5.291  1.00  0.00      C    C  
ATOM   1861  O   ASP   104     -27.580 -21.920  -4.737  1.00  0.00      C    O  
ATOM   1862  N   ALA   105     -27.568 -20.452  -6.442  1.00  0.00      C    N  
ATOM   1863  HN  ALA   105     -27.142 -19.667  -6.845  1.00  0.00      C    H  
ATOM   1864  CA  ALA   105     -28.691 -21.089  -7.118  1.00  0.00      C    C  
ATOM   1865  HA  ALA   105     -29.530 -21.140  -6.440  1.00  0.00      C    H  
ATOM   1866  CB  ALA   105     -29.097 -20.265  -8.342  1.00  0.00      C    C  
ATOM   1867  HB1 ALA   105     -28.244 -19.709  -8.701  1.00  0.00      C    H  
ATOM   1868  HB2 ALA   105     -29.885 -19.578  -8.067  1.00  0.00      C    H  
ATOM   1869  HB3 ALA   105     -29.452 -20.925  -9.119  1.00  0.00      C    H  
ATOM   1870  C   ALA   105     -28.318 -22.502  -7.551  1.00  0.00      C    C  
ATOM   1871  O   ALA   105     -29.116 -23.431  -7.433  1.00  0.00      C    O  
ATOM   1872  N   MET   106     -27.097 -22.652  -8.057  1.00  0.00      C    N  
ATOM   1873  HN  MET   106     -26.506 -21.873  -8.128  1.00  0.00      C    H  
ATOM   1874  CA  MET   106     -26.620 -23.954  -8.510  1.00  0.00      C    C  
ATOM   1875  HA  MET   106     -27.338 -24.368  -9.203  1.00  0.00      C    H  
ATOM   1876  CB  MET   106     -25.277 -23.802  -9.222  1.00  0.00      C    C  
ATOM   1877  HB1 MET   106     -24.511 -23.560  -8.501  1.00  0.00      C    H  
ATOM   1878  HB2 MET   106     -25.351 -23.007  -9.948  1.00  0.00      C    H  
ATOM   1879  CG  MET   106     -24.916 -25.119  -9.923  1.00  0.00      C    C  
ATOM   1880  HG1 MET   106     -25.024 -25.939  -9.230  1.00  0.00      C    H  
ATOM   1881  HG2 MET   106     -23.895 -25.075 -10.271  1.00  0.00      C    H  
ATOM   1882  SD  MET   106     -26.015 -25.382 -11.339  1.00  0.00      C    S  
ATOM   1883  CE  MET   106     -25.094 -24.390 -12.545  1.00  0.00      C    C  
ATOM   1884  HE1 MET   106     -25.764 -24.072 -13.332  1.00  0.00      C    H  
ATOM   1885  HE2 MET   106     -24.305 -24.987 -12.972  1.00  0.00      C    H  
ATOM   1886  HE3 MET   106     -24.665 -23.528 -12.057  1.00  0.00      C    H  
ATOM   1887  C   MET   106     -26.464 -24.907  -7.328  1.00  0.00      C    C  
ATOM   1888  O   MET   106     -26.788 -26.090  -7.424  1.00  0.00      C    O  
ATOM   1889  N   MET   107     -25.959 -24.384  -6.216  1.00  0.00      C    N  
ATOM   1890  HN  MET   107     -25.714 -23.436  -6.197  1.00  0.00      C    H  
ATOM   1891  CA  MET   107     -25.759 -25.198  -5.025  1.00  0.00      C    C  
ATOM   1892  HA  MET   107     -25.089 -26.008  -5.264  1.00  0.00      C    H  
ATOM   1893  CB  MET   107     -25.132 -24.352  -3.914  1.00  0.00      C    C  
ATOM   1894  HB1 MET   107     -25.789 -23.528  -3.674  1.00  0.00      C    H  
ATOM   1895  HB2 MET   107     -24.181 -23.965  -4.249  1.00  0.00      C    H  
ATOM   1896  CG  MET   107     -24.926 -25.214  -2.669  1.00  0.00      C    C  
ATOM   1897  HG1 MET   107     -24.417 -26.125  -2.942  1.00  0.00      C    H  
ATOM   1898  HG2 MET   107     -25.886 -25.455  -2.233  1.00  0.00      C    H  
ATOM   1899  SD  MET   107     -23.927 -24.303  -1.464  1.00  0.00      C    S  
ATOM   1900  CE  MET   107     -25.132 -23.010  -1.076  1.00  0.00      C    C  
ATOM   1901  HE1 MET   107     -25.024 -22.196  -1.781  1.00  0.00      C    H  
ATOM   1902  HE2 MET   107     -24.956 -22.641  -0.079  1.00  0.00      C    H  
ATOM   1903  HE3 MET   107     -26.132 -23.417  -1.138  1.00  0.00      C    H  
ATOM   1904  C   MET   107     -27.082 -25.779  -4.541  1.00  0.00      C    C  
ATOM   1905  O   MET   107     -27.174 -26.972  -4.247  1.00  0.00      C    O  
ATOM   1906  N   GLN   108     -28.105 -24.936  -4.468  1.00  0.00      C    N  
ATOM   1907  HN  GLN   108     -27.979 -23.998  -4.721  1.00  0.00      C    H  
ATOM   1908  CA  GLN   108     -29.418 -25.388  -4.023  1.00  0.00      C    C  
ATOM   1909  HA  GLN   108     -29.330 -25.802  -3.030  1.00  0.00      C    H  
ATOM   1910  CB  GLN   108     -30.384 -24.203  -3.979  1.00  0.00      C    C  
ATOM   1911  HB1 GLN   108     -30.463 -23.769  -4.964  1.00  0.00      C    H  
ATOM   1912  HB2 GLN   108     -30.015 -23.460  -3.287  1.00  0.00      C    H  
ATOM   1913  CG  GLN   108     -31.763 -24.685  -3.527  1.00  0.00      C    C  
ATOM   1914  HG1 GLN   108     -31.658 -25.300  -2.647  1.00  0.00      C    H  
ATOM   1915  HG2 GLN   108     -32.217 -25.264  -4.318  1.00  0.00      C    H  
ATOM   1916  CD  GLN   108     -32.651 -23.488  -3.201  1.00  0.00      C    C  
ATOM   1917  OE1 GLN   108     -33.472 -23.555  -2.286  1.00  0.00      C    O  
ATOM   1918  NE2 GLN   108     -32.528 -22.387  -3.891  1.00  0.00      C    N  
ATOM   1919 HE21 GLN   108     -31.869 -22.333  -4.612  1.00  0.00      C    H  
ATOM   1920 HE22 GLN   108     -33.096 -21.615  -3.685  1.00  0.00      C    H  
ATOM   1921  C   GLN   108     -29.960 -26.458  -4.962  1.00  0.00      C    C  
ATOM   1922  O   GLN   108     -30.461 -27.491  -4.516  1.00  0.00      C    O  
ATOM   1923  N   ALA   109     -29.846 -26.210  -6.262  1.00  0.00      C    N  
ATOM   1924  HN  ALA   109     -29.430 -25.373  -6.555  1.00  0.00      C    H  
ATOM   1925  CA  ALA   109     -30.319 -27.163  -7.258  1.00  0.00      C    C  
ATOM   1926  HA  ALA   109     -31.363 -27.373  -7.070  1.00  0.00      C    H  
ATOM   1927  CB  ALA   109     -30.182 -26.571  -8.660  1.00  0.00      C    C  
ATOM   1928  HB1 ALA   109     -31.064 -26.802  -9.237  1.00  0.00      C    H  
ATOM   1929  HB2 ALA   109     -29.313 -26.991  -9.145  1.00  0.00      C    H  
ATOM   1930  HB3 ALA   109     -30.070 -25.499  -8.590  1.00  0.00      C    H  
ATOM   1931  C   ALA   109     -29.528 -28.465  -7.171  1.00  0.00      C    C  
ATOM   1932  O   ALA   109     -30.081 -29.551  -7.335  1.00  0.00      C    O  
ATOM   1933  N   LEU   110     -28.230 -28.344  -6.943  1.00  0.00      C    N  
ATOM   1934  HN  LEU   110     -27.839 -27.453  -6.843  1.00  0.00      C    H  
ATOM   1935  CA  LEU   110     -27.372 -29.516  -6.856  1.00  0.00      C    C  
ATOM   1936  HA  LEU   110     -27.537 -30.130  -7.727  1.00  0.00      C    H  
ATOM   1937  CB  LEU   110     -25.905 -29.088  -6.811  1.00  0.00      C    C  
ATOM   1938  HB1 LEU   110     -25.696 -28.638  -5.851  1.00  0.00      C    H  
ATOM   1939  HB2 LEU   110     -25.712 -28.366  -7.593  1.00  0.00      C    H  
ATOM   1940  CG  LEU   110     -25.004 -30.316  -6.995  1.00  0.00      C    C  
ATOM   1941  HG  LEU   110     -25.287 -31.075  -6.281  1.00  0.00      C    H  
ATOM   1942  CD1 LEU   110     -25.162 -30.876  -8.416  1.00  0.00      C    C  
ATOM   1943 HD11 LEU   110     -25.594 -30.122  -9.062  1.00  0.00      C    H  
ATOM   1944 HD12 LEU   110     -25.808 -31.739  -8.393  1.00  0.00      C    H  
ATOM   1945 HD13 LEU   110     -24.193 -31.163  -8.799  1.00  0.00      C    H  
ATOM   1946  CD2 LEU   110     -23.544 -29.921  -6.763  1.00  0.00      C    C  
ATOM   1947 HD21 LEU   110     -23.178 -30.404  -5.870  1.00  0.00      C    H  
ATOM   1948 HD22 LEU   110     -23.474 -28.850  -6.648  1.00  0.00      C    H  
ATOM   1949 HD23 LEU   110     -22.949 -30.231  -7.610  1.00  0.00      C    H  
ATOM   1950  C   LEU   110     -27.701 -30.330  -5.605  1.00  0.00      C    C  
ATOM   1951  O   LEU   110     -27.723 -31.560  -5.643  1.00  0.00      C    O  
ATOM   1952  N   LEU   111     -27.930 -29.635  -4.495  1.00  0.00      C    N  
ATOM   1953  HN  LEU   111     -27.876 -28.657  -4.518  1.00  0.00      C    H  
ATOM   1954  CA  LEU   111     -28.235 -30.310  -3.239  1.00  0.00      C    C  
ATOM   1955  HA  LEU   111     -27.553 -31.132  -3.119  1.00  0.00      C    H  
ATOM   1956  CB  LEU   111     -28.057 -29.333  -2.073  1.00  0.00      C    C  
ATOM   1957  HB1 LEU   111     -28.889 -29.430  -1.390  1.00  0.00      C    H  
ATOM   1958  HB2 LEU   111     -28.026 -28.323  -2.459  1.00  0.00      C    H  
ATOM   1959  CG  LEU   111     -26.751 -29.631  -1.332  1.00  0.00      C    C  
ATOM   1960  HG  LEU   111     -26.587 -28.874  -0.579  1.00  0.00      C    H  
ATOM   1961  CD1 LEU   111     -26.835 -31.006  -0.661  1.00  0.00      C    C  
ATOM   1962 HD11 LEU   111     -26.137 -31.680  -1.137  1.00  0.00      C    H  
ATOM   1963 HD12 LEU   111     -27.838 -31.400  -0.765  1.00  0.00      C    H  
ATOM   1964 HD13 LEU   111     -26.592 -30.914   0.384  1.00  0.00      C    H  
ATOM   1965  CD2 LEU   111     -25.589 -29.618  -2.330  1.00  0.00      C    C  
ATOM   1966 HD21 LEU   111     -25.902 -29.137  -3.244  1.00  0.00      C    H  
ATOM   1967 HD22 LEU   111     -25.286 -30.632  -2.543  1.00  0.00      C    H  
ATOM   1968 HD23 LEU   111     -24.756 -29.077  -1.905  1.00  0.00      C    H  
ATOM   1969  C   LEU   111     -29.657 -30.851  -3.228  1.00  0.00      C    C  
ATOM   1970  O   LEU   111     -29.882 -32.018  -2.904  1.00  0.00      C    O  
ATOM   1971  N   GLY   112     -30.614 -29.996  -3.575  1.00  0.00      C    N  
ATOM   1972  HN  GLY   112     -30.375 -29.077  -3.810  1.00  0.00      C    H  
ATOM   1973  CA  GLY   112     -32.017 -30.397  -3.594  1.00  0.00      C    C  
ATOM   1974  HA1 GLY   112     -32.588 -29.717  -2.975  1.00  0.00      C    H  
ATOM   1975  HA2 GLY   112     -32.110 -31.397  -3.195  1.00  0.00      C    H  
ATOM   1976  C   GLY   112     -32.576 -30.366  -5.008  1.00  0.00      C    C  
ATOM   1977  O   GLY   112     -31.877 -30.012  -5.953  1.00  0.00      C    O  
ATOM   1978  N   ALA   113     -33.839 -30.739  -5.146  1.00  0.00      C    N  
ATOM   1979  HN  ALA   113     -34.351 -31.013  -4.357  1.00  0.00      C    H  
ATOM   1980  CA  ALA   113     -34.478 -30.750  -6.456  1.00  0.00      C    C  
ATOM   1981  HA  ALA   113     -35.524 -30.988  -6.333  1.00  0.00      C    H  
ATOM   1982  CB  ALA   113     -34.359 -29.372  -7.110  1.00  0.00      C    C  
ATOM   1983  HB1 ALA   113     -34.110 -28.637  -6.359  1.00  0.00      C    H  
ATOM   1984  HB2 ALA   113     -35.300 -29.111  -7.572  1.00  0.00      C    H  
ATOM   1985  HB3 ALA   113     -33.584 -29.396  -7.861  1.00  0.00      C    H  
ATOM   1986  C   ALA   113     -33.835 -31.800  -7.355  1.00  0.00      C    C  
ATOM   1987  O   ALA   113     -32.615 -31.953  -7.375  1.00  0.00      C    O  
ATOM   1988  N   ARG   114     -34.666 -32.518  -8.098  1.00  0.00      C    N  
ATOM   1989  HN  ARG   114     -35.629 -32.350  -8.041  1.00  0.00      C    H  
ATOM   1990  CA  ARG   114     -34.173 -33.553  -8.998  1.00  0.00      C    C  
ATOM   1991  HA  ARG   114     -35.017 -34.015  -9.483  1.00  0.00      C    H  
ATOM   1992  CB  ARG   114     -33.255 -32.935 -10.059  1.00  0.00      C    C  
ATOM   1993  HB1 ARG   114     -32.226 -33.137  -9.802  1.00  0.00      C    H  
ATOM   1994  HB2 ARG   114     -33.414 -31.867 -10.089  1.00  0.00      C    H  
ATOM   1995  CG  ARG   114     -33.560 -33.532 -11.437  1.00  0.00      C    C  
ATOM   1996  HG1 ARG   114     -33.806 -34.580 -11.340  1.00  0.00      C    H  
ATOM   1997  HG2 ARG   114     -32.690 -33.425 -12.072  1.00  0.00      C    H  
ATOM   1998  CD  ARG   114     -34.740 -32.786 -12.063  1.00  0.00      C    C  
ATOM   1999  HD1 ARG   114     -34.476 -31.745 -12.186  1.00  0.00      C    H  
ATOM   2000  HD2 ARG   114     -35.601 -32.863 -11.417  1.00  0.00      C    H  
ATOM   2001  NE  ARG   114     -35.062 -33.356 -13.364  1.00  0.00      C    N  
ATOM   2002  HE  ARG   114     -34.486 -34.054 -13.738  1.00  0.00      C    H  
ATOM   2003  CZ  ARG   114     -36.124 -32.950 -14.049  1.00  0.00      C    C  
ATOM   2004  NH1 ARG   114     -36.393 -33.480 -15.209  1.00  0.00      C    N1+
ATOM   2005 HH11 ARG   114     -35.800 -34.192 -15.584  1.00  0.00      C    H  
ATOM   2006 HH12 ARG   114     -37.194 -33.174 -15.725  1.00  0.00      C    H  
ATOM   2007  NH2 ARG   114     -36.899 -32.021 -13.559  1.00  0.00      C    N  
ATOM   2008 HH21 ARG   114     -36.694 -31.615 -12.669  1.00  0.00      C    H  
ATOM   2009 HH22 ARG   114     -37.699 -31.715 -14.075  1.00  0.00      C    H  
ATOM   2010  C   ARG   114     -33.405 -34.617  -8.223  1.00  0.00      C    C  
ATOM   2011  O   ARG   114     -32.844 -35.543  -8.811  1.00  0.00      C    O  
ATOM   2012  N   ALA   115     -33.383 -34.478  -6.905  1.00  0.00      C    N  
ATOM   2013  HN  ALA   115     -33.847 -33.720  -6.495  1.00  0.00      C    H  
ATOM   2014  CA  ALA   115     -32.682 -35.433  -6.056  1.00  0.00      C    C  
ATOM   2015  HA  ALA   115     -31.706 -35.626  -6.477  1.00  0.00      C    H  
ATOM   2016  CB  ALA   115     -32.506 -34.855  -4.652  1.00  0.00      C    C  
ATOM   2017  HB1 ALA   115     -33.327 -35.172  -4.026  1.00  0.00      C    H  
ATOM   2018  HB2 ALA   115     -32.489 -33.777  -4.707  1.00  0.00      C    H  
ATOM   2019  HB3 ALA   115     -31.576 -35.208  -4.232  1.00  0.00      C    H  
ATOM   2020  C   ALA   115     -33.451 -36.746  -5.972  1.00  0.00      C    C  
ATOM   2021  O   ALA   115     -34.680 -36.765  -6.055  1.00  0.00      C    O  
ATOM   2022  N   LYS   116     -32.722 -37.845  -5.804  1.00  0.00      C    N  
ATOM   2023  HN  LYS   116     -31.748 -37.773  -5.744  1.00  0.00      C    H  
ATOM   2024  CA  LYS   116     -33.355 -39.155  -5.708  1.00  0.00      C    C  
ATOM   2025  HA  LYS   116     -34.034 -39.275  -6.535  1.00  0.00      C    H  
ATOM   2026  CB  LYS   116     -32.291 -40.251  -5.775  1.00  0.00      C    C  
ATOM   2027  HB1 LYS   116     -32.599 -41.089  -5.169  1.00  0.00      C    H  
ATOM   2028  HB2 LYS   116     -31.355 -39.860  -5.396  1.00  0.00      C    H  
ATOM   2029  CG  LYS   116     -32.100 -40.707  -7.226  1.00  0.00      C    C  
ATOM   2030  HG1 LYS   116     -31.111 -41.123  -7.346  1.00  0.00      C    H  
ATOM   2031  HG2 LYS   116     -32.217 -39.858  -7.885  1.00  0.00      C    H  
ATOM   2032  CD  LYS   116     -33.146 -41.777  -7.578  1.00  0.00      C    C  
ATOM   2033  HD1 LYS   116     -34.128 -41.329  -7.605  1.00  0.00      C    H  
ATOM   2034  HD2 LYS   116     -33.128 -42.564  -6.840  1.00  0.00      C    H  
ATOM   2035  CE  LYS   116     -32.831 -42.370  -8.948  1.00  0.00      C    C  
ATOM   2036  HE1 LYS   116     -33.464 -43.225  -9.120  1.00  0.00      C    H  
ATOM   2037  HE2 LYS   116     -31.794 -42.674  -8.975  1.00  0.00      C    H  
ATOM   2038  NZ  LYS   116     -33.077 -41.348 -10.002  1.00  0.00      C    N1+
ATOM   2039  HZ1 LYS   116     -32.276 -41.330 -10.663  1.00  0.00      C    H  
ATOM   2040  HZ2 LYS   116     -33.185 -40.411  -9.560  1.00  0.00      C    H  
ATOM   2041  HZ3 LYS   116     -33.945 -41.589 -10.521  1.00  0.00      C    H  
ATOM   2042  C   LYS   116     -34.134 -39.284  -4.405  1.00  0.00      C    C  
ATOM   2043  O   LYS   116     -33.582 -39.104  -3.320  1.00  0.00      C    O  
ATOM   2044  N   GLU   117     -35.419 -39.603  -4.525  1.00  0.00      C    N  
ATOM   2045  HN  GLU   117     -35.799 -39.740  -5.419  1.00  0.00      C    H  
ATOM   2046  CA  GLU   117     -36.271 -39.761  -3.354  1.00  0.00      C    C  
ATOM   2047  HA  GLU   117     -36.039 -38.978  -2.649  1.00  0.00      C    H  
ATOM   2048  CB  GLU   117     -37.743 -39.642  -3.752  1.00  0.00      C    C  
ATOM   2049  HB1 GLU   117     -38.366 -39.850  -2.896  1.00  0.00      C    H  
ATOM   2050  HB2 GLU   117     -37.962 -40.350  -4.538  1.00  0.00      C    H  
ATOM   2051  CG  GLU   117     -38.022 -38.222  -4.248  1.00  0.00      C    C  
ATOM   2052  HG1 GLU   117     -37.408 -38.020  -5.114  1.00  0.00      C    H  
ATOM   2053  HG2 GLU   117     -37.786 -37.514  -3.468  1.00  0.00      C    H  
ATOM   2054  CD  GLU   117     -39.491 -38.083  -4.631  1.00  0.00      C    C  
ATOM   2055  OE1 GLU   117     -40.190 -39.082  -4.593  1.00  0.00      C    O  
ATOM   2056  OE2 GLU   117     -39.897 -36.979  -4.957  1.00  0.00      C    O1-
ATOM   2057  C   GLU   117     -36.027 -41.111  -2.686  1.00  0.00      C    C  
ATOM   2058  O   GLU   117     -36.298 -41.283  -1.497  1.00  0.00      C    O  
ATOM   2059  N   SER   118     -35.524 -42.068  -3.462  1.00  0.00      C    N  
ATOM   2060  HN  SER   118     -35.334 -41.875  -4.403  1.00  0.00      C    H  
ATOM   2061  CA  SER   118     -35.258 -43.400  -2.934  1.00  0.00      C    C  
ATOM   2062  HA  SER   118     -36.170 -43.806  -2.528  1.00  0.00      C    H  
ATOM   2063  CB  SER   118     -34.767 -44.315  -4.057  1.00  0.00      C    C  
ATOM   2064  HB1 SER   118     -34.481 -45.272  -3.641  1.00  0.00      C    H  
ATOM   2065  HB2 SER   118     -33.916 -43.870  -4.544  1.00  0.00      C    H  
ATOM   2066  OG  SER   118     -35.811 -44.491  -5.006  1.00  0.00      C    O  
ATOM   2067  HG  SER   118     -35.410 -44.681  -5.857  1.00  0.00      C    H  
ATOM   2068  C   SER   118     -34.209 -43.338  -1.830  1.00  0.00      C    C  
ATOM   2069  O   SER   118     -34.330 -44.012  -0.807  1.00  0.00      C    O  
ATOM   2070  N   LEU   119     -33.181 -42.525  -2.043  1.00  0.00      C    N  
ATOM   2071  HN  LEU   119     -33.134 -42.012  -2.878  1.00  0.00      C    H  
ATOM   2072  CA  LEU   119     -32.120 -42.387  -1.055  1.00  0.00      C    C  
ATOM   2073  HA  LEU   119     -32.115 -43.265  -0.431  1.00  0.00      C    H  
ATOM   2074  CB  LEU   119     -30.761 -42.258  -1.760  1.00  0.00      C    C  
ATOM   2075  HB1 LEU   119     -30.269 -41.357  -1.427  1.00  0.00      C    H  
ATOM   2076  HB2 LEU   119     -30.916 -42.208  -2.829  1.00  0.00      C    H  
ATOM   2077  CG  LEU   119     -29.878 -43.466  -1.434  1.00  0.00      C    C  
ATOM   2078  HG  LEU   119     -28.939 -43.377  -1.966  1.00  0.00      C    H  
ATOM   2079  CD1 LEU   119     -29.604 -43.509   0.073  1.00  0.00      C    C  
ATOM   2080 HD11 LEU   119     -28.543 -43.596   0.246  1.00  0.00      C    H  
ATOM   2081 HD12 LEU   119     -30.111 -44.359   0.504  1.00  0.00      C    H  
ATOM   2082 HD13 LEU   119     -29.971 -42.602   0.530  1.00  0.00      C    H  
ATOM   2083  CD2 LEU   119     -30.591 -44.751  -1.867  1.00  0.00      C    C  
ATOM   2084 HD21 LEU   119     -30.910 -45.295  -0.990  1.00  0.00      C    H  
ATOM   2085 HD22 LEU   119     -29.917 -45.364  -2.446  1.00  0.00      C    H  
ATOM   2086 HD23 LEU   119     -31.455 -44.498  -2.465  1.00  0.00      C    H  
ATOM   2087  C   LEU   119     -32.355 -41.169  -0.175  1.00  0.00      C    C  
ATOM   2088  O   LEU   119     -32.399 -41.280   1.050  1.00  0.00      C    O  
ATOM   2089  N   ASP   120     -32.502 -40.010  -0.803  1.00  0.00      C    N  
ATOM   2090  HN  ASP   120     -32.454 -39.982  -1.780  1.00  0.00      C    H  
ATOM   2091  CA  ASP   120     -32.730 -38.779  -0.061  1.00  0.00      C    C  
ATOM   2092  HA  ASP   120     -32.729 -37.949  -0.751  1.00  0.00      C    H  
ATOM   2093  CB  ASP   120     -34.087 -38.838   0.638  1.00  0.00      C    C  
ATOM   2094  HB1 ASP   120     -34.666 -39.655   0.232  1.00  0.00      C    H  
ATOM   2095  HB2 ASP   120     -34.615 -37.911   0.477  1.00  0.00      C    H  
ATOM   2096  CG  ASP   120     -33.895 -39.057   2.136  1.00  0.00      C    C  
ATOM   2097  OD1 ASP   120     -33.734 -38.075   2.842  1.00  0.00      C    O  
ATOM   2098  OD2 ASP   120     -33.908 -40.203   2.555  1.00  0.00      C    O1-
ATOM   2099  C   ASP   120     -31.629 -38.565   0.974  1.00  0.00      C    C  
ATOM   2100  O   ASP   120     -30.780 -39.430   1.178  1.00  0.00      C    O  
ATOM   2101  N   LEU   121     -31.653 -37.405   1.625  1.00  0.00      C    N  
ATOM   2102  HN  LEU   121     -32.355 -36.751   1.419  1.00  0.00      C    H  
ATOM   2103  CA  LEU   121     -30.650 -37.089   2.635  1.00  0.00      C    C  
ATOM   2104  HA  LEU   121     -29.699 -37.495   2.326  1.00  0.00      C    H  
ATOM   2105  CB  LEU   121     -30.521 -35.572   2.784  1.00  0.00      C    C  
ATOM   2106  HB1 LEU   121     -29.734 -35.342   3.487  1.00  0.00      C    H  
ATOM   2107  HB2 LEU   121     -31.456 -35.167   3.147  1.00  0.00      C    H  
ATOM   2108  CG  LEU   121     -30.190 -34.947   1.425  1.00  0.00      C    C  
ATOM   2109  HG  LEU   121     -30.968 -35.195   0.718  1.00  0.00      C    H  
ATOM   2110  CD1 LEU   121     -30.104 -33.426   1.567  1.00  0.00      C    C  
ATOM   2111 HD11 LEU   121     -29.256 -33.059   1.009  1.00  0.00      C    H  
ATOM   2112 HD12 LEU   121     -29.988 -33.168   2.609  1.00  0.00      C    H  
ATOM   2113 HD13 LEU   121     -31.009 -32.977   1.184  1.00  0.00      C    H  
ATOM   2114  CD2 LEU   121     -28.847 -35.486   0.920  1.00  0.00      C    C  
ATOM   2115 HD21 LEU   121     -28.198 -35.687   1.760  1.00  0.00      C    H  
ATOM   2116 HD22 LEU   121     -28.386 -34.753   0.275  1.00  0.00      C    H  
ATOM   2117 HD23 LEU   121     -29.012 -36.399   0.368  1.00  0.00      C    H  
ATOM   2118  C   LEU   121     -31.037 -37.699   3.975  1.00  0.00      C    C  
ATOM   2119  O   LEU   121     -31.374 -36.989   4.920  1.00  0.00      C    O  
ATOM   2120  N   ARG   122     -30.979 -39.021   4.051  1.00  0.00      C    N  
ATOM   2121  HN  ARG   122     -30.695 -39.537   3.266  1.00  0.00      C    H  
ATOM   2122  CA  ARG   122     -31.320 -39.720   5.283  1.00  0.00      C    C  
ATOM   2123  HA  ARG   122     -31.406 -40.770   5.065  1.00  0.00      C    H  
ATOM   2124  CB  ARG   122     -30.206 -39.515   6.324  1.00  0.00      C    C  
ATOM   2125  HB1 ARG   122     -30.499 -38.761   7.038  1.00  0.00      C    H  
ATOM   2126  HB2 ARG   122     -29.304 -39.192   5.819  1.00  0.00      C    H  
ATOM   2127  CG  ARG   122     -29.932 -40.830   7.064  1.00  0.00      C    C  
ATOM   2128  HG1 ARG   122     -30.864 -41.350   7.233  1.00  0.00      C    H  
ATOM   2129  HG2 ARG   122     -29.467 -40.612   8.015  1.00  0.00      C    H  
ATOM   2130  CD  ARG   122     -28.998 -41.715   6.228  1.00  0.00      C    C  
ATOM   2131  HD1 ARG   122     -28.120 -41.150   5.952  1.00  0.00      C    H  
ATOM   2132  HD2 ARG   122     -29.508 -42.041   5.335  1.00  0.00      C    H  
ATOM   2133  NE  ARG   122     -28.593 -42.880   6.994  1.00  0.00      C    N  
ATOM   2134  HE  ARG   122     -28.947 -43.009   7.899  1.00  0.00      C    H  
ATOM   2135  CZ  ARG   122     -27.752 -43.769   6.485  1.00  0.00      C    C  
ATOM   2136  NH1 ARG   122     -27.397 -44.807   7.187  1.00  0.00      C    N1+
ATOM   2137 HH11 ARG   122     -27.762 -44.934   8.109  1.00  0.00      C    H  
ATOM   2138 HH12 ARG   122     -26.762 -45.477   6.803  1.00  0.00      C    H  
ATOM   2139  NH2 ARG   122     -27.276 -43.601   5.279  1.00  0.00      C    N  
ATOM   2140 HH21 ARG   122     -27.547 -42.802   4.740  1.00  0.00      C    H  
ATOM   2141 HH22 ARG   122     -26.641 -44.270   4.895  1.00  0.00      C    H  
ATOM   2142  C   ARG   122     -32.662 -39.225   5.831  1.00  0.00      C    C  
ATOM   2143  O   ARG   122     -32.744 -38.654   6.917  1.00  0.00      C    O  
ATOM   2144  N   ALA   123     -33.718 -39.454   5.072  1.00  0.00      C    N  
ATOM   2145  HN  ALA   123     -33.606 -39.917   4.214  1.00  0.00      C    H  
ATOM   2146  CA  ALA   123     -35.043 -39.028   5.497  1.00  0.00      C    C  
ATOM   2147  HA  ALA   123     -35.018 -37.968   5.699  1.00  0.00      C    H  
ATOM   2148  CB  ALA   123     -36.059 -39.298   4.390  1.00  0.00      C    C  
ATOM   2149  HB1 ALA   123     -35.990 -38.521   3.645  1.00  0.00      C    H  
ATOM   2150  HB2 ALA   123     -37.053 -39.309   4.812  1.00  0.00      C    H  
ATOM   2151  HB3 ALA   123     -35.848 -40.254   3.935  1.00  0.00      C    H  
ATOM   2152  C   ALA   123     -35.460 -39.761   6.770  1.00  0.00      C    C  
ATOM   2153  O   ALA   123     -35.076 -40.908   6.993  1.00  0.00      C    O  
ATOM   2154  N   HIS   124     -36.248 -39.088   7.603  1.00  0.00      C    N  
ATOM   2155  HN  HIS   124     -36.523 -38.175   7.374  1.00  0.00      C    H  
ATOM   2156  CA  HIS   124     -36.716 -39.686   8.848  1.00  0.00      C    C  
ATOM   2157  HA  HIS   124     -37.315 -38.962   9.381  1.00  0.00      C    H  
ATOM   2158  CB  HIS   124     -37.578 -40.913   8.548  1.00  0.00      C    C  
ATOM   2159  HB1 HIS   124     -36.939 -41.748   8.301  1.00  0.00      C    H  
ATOM   2160  HB2 HIS   124     -38.232 -40.701   7.715  1.00  0.00      C    H  
ATOM   2161  CG  HIS   124     -38.402 -41.257   9.760  1.00  0.00      C    C  
ATOM   2162  ND1 HIS   124     -38.148 -42.377  10.536  1.00  0.00      C    N  
ATOM   2163  HD1 HIS   124     -37.439 -43.037  10.385  1.00  0.00      C    H  
ATOM   2164  CD2 HIS   124     -39.477 -40.632  10.343  1.00  0.00      C    C  
ATOM   2165  HD2 HIS   124     -39.934 -39.721   9.989  1.00  0.00      C    H  
ATOM   2166  CE1 HIS   124     -39.053 -42.392  11.533  1.00  0.00      C    C  
ATOM   2167  HE1 HIS   124     -39.100 -43.157  12.295  1.00  0.00      C    H  
ATOM   2168  NE2 HIS   124     -39.886 -41.352  11.462  1.00  0.00      C    N  
ATOM   2169  HE2 HIS   124     -40.627 -41.141  12.067  1.00  0.00      C    H  
ATOM   2170  C   HIS   124     -35.537 -40.093   9.724  1.00  0.00      C    C  
ATOM   2171  O   HIS   124     -34.734 -40.946   9.345  1.00  0.00      C    O  
ATOM   2172  N   LEU   125     -35.433 -39.475  10.895  1.00  0.00      C    N  
ATOM   2173  HN  LEU   125     -36.097 -38.800  11.146  1.00  0.00      C    H  
ATOM   2174  CA  LEU   125     -34.341 -39.778  11.812  1.00  0.00      C    C  
ATOM   2175  HA  LEU   125     -33.408 -39.747  11.275  1.00  0.00      C    H  
ATOM   2176  CB  LEU   125     -34.319 -38.739  12.935  1.00  0.00      C    C  
ATOM   2177  HB1 LEU   125     -33.560 -39.007  13.654  1.00  0.00      C    H  
ATOM   2178  HB2 LEU   125     -35.283 -38.715  13.422  1.00  0.00      C    H  
ATOM   2179  CG  LEU   125     -34.002 -37.355  12.353  1.00  0.00      C    C  
ATOM   2180  HG  LEU   125     -34.501 -37.244  11.401  1.00  0.00      C    H  
ATOM   2181  CD1 LEU   125     -34.494 -36.275  13.318  1.00  0.00      C    C  
ATOM   2182 HD11 LEU   125     -35.519 -36.023  13.082  1.00  0.00      C    H  
ATOM   2183 HD12 LEU   125     -33.878 -35.394  13.218  1.00  0.00      C    H  
ATOM   2184 HD13 LEU   125     -34.440 -36.641  14.333  1.00  0.00      C    H  
ATOM   2185  CD2 LEU   125     -32.484 -37.194  12.164  1.00  0.00      C    C  
ATOM   2186 HD21 LEU   125     -31.978 -37.397  13.097  1.00  0.00      C    H  
ATOM   2187 HD22 LEU   125     -32.270 -36.180  11.858  1.00  0.00      C    H  
ATOM   2188 HD23 LEU   125     -32.133 -37.875  11.406  1.00  0.00      C    H  
ATOM   2189  C   LEU   125     -34.521 -41.165  12.406  1.00  0.00      C    C  
ATOM   2190  O   LEU   125     -35.631 -41.551  12.769  1.00  0.00      C    O  
ATOM   2191  N   LYS   126     -33.420 -41.906  12.507  1.00  0.00      C    N  
ATOM   2192  HN  LYS   126     -32.563 -41.536  12.202  1.00  0.00      C    H  
ATOM   2193  CA  LYS   126     -33.459 -43.253  13.061  1.00  0.00      C    C  
ATOM   2194  HA  LYS   126     -32.591 -43.799  12.718  1.00  0.00      C    H  
ATOM   2195  CB  LYS   126     -33.431 -43.190  14.588  1.00  0.00      C    C  
ATOM   2196  HB1 LYS   126     -33.560 -44.184  14.992  1.00  0.00      C    H  
ATOM   2197  HB2 LYS   126     -34.231 -42.553  14.935  1.00  0.00      C    H  
ATOM   2198  CG  LYS   126     -32.087 -42.626  15.051  1.00  0.00      C    C  
ATOM   2199  HG1 LYS   126     -31.959 -41.630  14.655  1.00  0.00      C    H  
ATOM   2200  HG2 LYS   126     -31.288 -43.261  14.695  1.00  0.00      C    H  
ATOM   2201  CD  LYS   126     -32.055 -42.571  16.579  1.00  0.00      C    C  
ATOM   2202  HD1 LYS   126     -32.212 -43.561  16.979  1.00  0.00      C    H  
ATOM   2203  HD2 LYS   126     -32.835 -41.912  16.932  1.00  0.00      C    H  
ATOM   2204  CE  LYS   126     -30.695 -42.047  17.042  1.00  0.00      C    C  
ATOM   2205  HE1 LYS   126     -29.913 -42.685  16.659  1.00  0.00      C    H  
ATOM   2206  HE2 LYS   126     -30.659 -42.045  18.122  1.00  0.00      C    H  
ATOM   2207  NZ  LYS   126     -30.498 -40.659  16.536  1.00  0.00      C    N1+
ATOM   2208  HZ1 LYS   126     -31.415 -40.173  16.491  1.00  0.00      C    H  
ATOM   2209  HZ2 LYS   126     -30.076 -40.694  15.585  1.00  0.00      C    H  
ATOM   2210  HZ3 LYS   126     -29.865 -40.142  17.178  1.00  0.00      C    H  
ATOM   2211  C   LYS   126     -34.717 -43.984  12.600  1.00  0.00      C    C  
ATOM   2212  OT1 LYS   126     -35.559 -44.257  13.440  1.00  0.00      C    O  
ATOM   2213  OT2 LYS   126     -34.820 -44.259  11.416  1.00  0.00      C    O  
ENDMDL
MODEL        3
ATOM      1 CA+2 CA2 C   1      -1.985 -29.192  -9.567  1.00  0.00          Ca  
TER       2      CA2 C   1 
ATOM      3  N   HIS C -13       8.124 -17.094  26.434  1.00  0.00      C    N  
ATOM      4  HT1 HIS C -13       7.578 -16.549  27.130  1.00  0.00      C    H  
ATOM      5  HT2 HIS C -13       9.049 -16.641  26.283  1.00  0.00      C    H  
ATOM      6  HT3 HIS C -13       8.266 -18.061  26.789  1.00  0.00      C    H  
ATOM      7  CA  HIS C -13       7.380 -17.142  25.144  1.00  0.00      C    C  
ATOM      8  HA  HIS C -13       6.642 -16.353  25.125  1.00  0.00      C    H  
ATOM      9  CB  HIS C -13       8.360 -16.950  23.987  1.00  0.00      C    C  
ATOM     10  HB1 HIS C -13       7.810 -16.754  23.078  1.00  0.00      C    H  
ATOM     11  HB2 HIS C -13       8.952 -17.846  23.864  1.00  0.00      C    H  
ATOM     12  CG  HIS C -13       9.265 -15.788  24.283  1.00  0.00      C    C  
ATOM     13  ND1 HIS C -13      10.404 -15.920  25.062  1.00  0.00      C    N  
ATOM     14  HD1 HIS C -13      10.726 -16.746  25.482  1.00  0.00      C    H  
ATOM     15  CD2 HIS C -13       9.214 -14.466  23.916  1.00  0.00      C    C  
ATOM     16  HD2 HIS C -13       8.446 -14.020  23.301  1.00  0.00      C    H  
ATOM     17  CE1 HIS C -13      10.987 -14.711  25.139  1.00  0.00      C    C  
ATOM     18  HE1 HIS C -13      11.897 -14.511  25.683  1.00  0.00      C    H  
ATOM     19  NE2 HIS C -13      10.303 -13.788  24.457  1.00  0.00      C    N  
ATOM     20  HE2 HIS C -13      10.520 -12.838  24.359  1.00  0.00      C    H  
ATOM     21  C   HIS C -13       6.684 -18.493  25.011  1.00  0.00      C    C  
ATOM     22  O   HIS C -13       6.316 -18.902  23.910  1.00  0.00      C    O  
ATOM     23  N   HIS C -12       6.509 -19.179  26.139  1.00  0.00      C    N  
ATOM     24  HN  HIS C -12       6.826 -18.800  26.985  1.00  0.00      C    H  
ATOM     25  CA  HIS C -12       5.859 -20.486  26.141  1.00  0.00      C    C  
ATOM     26  HA  HIS C -12       5.604 -20.759  25.129  1.00  0.00      C    H  
ATOM     27  CB  HIS C -12       6.812 -21.538  26.715  1.00  0.00      C    C  
ATOM     28  HB1 HIS C -12       6.338 -22.508  26.681  1.00  0.00      C    H  
ATOM     29  HB2 HIS C -12       7.049 -21.289  27.739  1.00  0.00      C    H  
ATOM     30  CG  HIS C -12       8.075 -21.568  25.897  1.00  0.00      C    C  
ATOM     31  ND1 HIS C -12       8.140 -22.170  24.650  1.00  0.00      C    N  
ATOM     32  HD1 HIS C -12       7.406 -22.628  24.190  1.00  0.00      C    H  
ATOM     33  CD2 HIS C -12       9.329 -21.061  26.135  1.00  0.00      C    C  
ATOM     34  HD2 HIS C -12       9.624 -20.522  27.022  1.00  0.00      C    H  
ATOM     35  CE1 HIS C -12       9.396 -22.014  24.190  1.00  0.00      C    C  
ATOM     36  HE1 HIS C -12       9.742 -22.386  23.238  1.00  0.00      C    H  
ATOM     37  NE2 HIS C -12      10.160 -21.345  25.056  1.00  0.00      C    N  
ATOM     38  HE2 HIS C -12      11.105 -21.103  24.953  1.00  0.00      C    H  
ATOM     39  C   HIS C -12       4.587 -20.443  26.981  1.00  0.00      C    C  
ATOM     40  O   HIS C -12       4.635 -20.203  28.188  1.00  0.00      C    O  
ATOM     41  N   HIS C -11       3.449 -20.677  26.335  1.00  0.00      C    N  
ATOM     42  HN  HIS C -11       3.473 -20.863  25.373  1.00  0.00      C    H  
ATOM     43  CA  HIS C -11       2.167 -20.662  27.031  1.00  0.00      C    C  
ATOM     44  HA  HIS C -11       1.377 -20.551  26.304  1.00  0.00      C    H  
ATOM     45  CB  HIS C -11       1.965 -21.978  27.783  1.00  0.00      C    C  
ATOM     46  HB1 HIS C -11       0.935 -22.057  28.099  1.00  0.00      C    H  
ATOM     47  HB2 HIS C -11       2.610 -21.999  28.651  1.00  0.00      C    H  
ATOM     48  CG  HIS C -11       2.302 -23.129  26.879  1.00  0.00      C    C  
ATOM     49  ND1 HIS C -11       3.411 -23.935  27.088  1.00  0.00      C    N  
ATOM     50  HD1 HIS C -11       4.063 -23.845  27.814  1.00  0.00      C    H  
ATOM     51  CD2 HIS C -11       1.686 -23.622  25.754  1.00  0.00      C    C  
ATOM     52  HD2 HIS C -11       0.787 -23.222  25.311  1.00  0.00      C    H  
ATOM     53  CE1 HIS C -11       3.428 -24.861  26.112  1.00  0.00      C    C  
ATOM     54  HE1 HIS C -11       4.182 -25.629  26.019  1.00  0.00      C    H  
ATOM     55  NE2 HIS C -11       2.400 -24.716  25.273  1.00  0.00      C    N  
ATOM     56  HE2 HIS C -11       2.193 -25.262  24.485  1.00  0.00      C    H  
ATOM     57  C   HIS C -11       2.104 -19.494  28.011  1.00  0.00      C    C  
ATOM     58  O   HIS C -11       2.641 -18.420  27.744  1.00  0.00      C    O  
ATOM     59  N   HIS C -10       1.444 -19.717  29.146  1.00  0.00      C    N  
ATOM     60  HN  HIS C -10       1.038 -20.593  29.302  1.00  0.00      C    H  
ATOM     61  CA  HIS C -10       1.315 -18.675  30.162  1.00  0.00      C    C  
ATOM     62  HA  HIS C -10       0.482 -18.914  30.804  1.00  0.00      C    H  
ATOM     63  CB  HIS C -10       2.589 -18.612  31.006  1.00  0.00      C    C  
ATOM     64  HB1 HIS C -10       3.442 -18.459  30.362  1.00  0.00      C    H  
ATOM     65  HB2 HIS C -10       2.708 -19.539  31.547  1.00  0.00      C    H  
ATOM     66  CG  HIS C -10       2.488 -17.471  31.980  1.00  0.00      C    C  
ATOM     67  ND1 HIS C -10       3.594 -16.738  32.377  1.00  0.00      C    N  
ATOM     68  HD1 HIS C -10       4.517 -16.876  32.080  1.00  0.00      C    H  
ATOM     69  CD2 HIS C -10       1.416 -16.926  32.646  1.00  0.00      C    C  
ATOM     70  HD2 HIS C -10       0.394 -17.266  32.565  1.00  0.00      C    H  
ATOM     71  CE1 HIS C -10       3.168 -15.800  33.245  1.00  0.00      C    C  
ATOM     72  HE1 HIS C -10       3.815 -15.077  33.720  1.00  0.00      C    H  
ATOM     73  NE2 HIS C -10       1.850 -15.871  33.443  1.00  0.00      C    N  
ATOM     74  HE2 HIS C -10       1.305 -15.303  34.026  1.00  0.00      C    H  
ATOM     75  C   HIS C -10       1.064 -17.318  29.509  1.00  0.00      C    C  
ATOM     76  O   HIS C -10      -0.065 -16.997  29.139  1.00  0.00      C    O  
ATOM     77  N   HIS C  -9       2.125 -16.530  29.369  1.00  0.00      C    N  
ATOM     78  HN  HIS C  -9       3.000 -16.842  29.681  1.00  0.00      C    H  
ATOM     79  CA  HIS C  -9       2.012 -15.212  28.756  1.00  0.00      C    C  
ATOM     80  HA  HIS C  -9       0.986 -14.881  28.822  1.00  0.00      C    H  
ATOM     81  CB  HIS C  -9       2.902 -14.213  29.498  1.00  0.00      C    C  
ATOM     82  HB1 HIS C  -9       3.401 -13.574  28.784  1.00  0.00      C    H  
ATOM     83  HB2 HIS C  -9       3.640 -14.749  30.078  1.00  0.00      C    H  
ATOM     84  CG  HIS C  -9       2.057 -13.374  30.415  1.00  0.00      C    C  
ATOM     85  ND1 HIS C  -9       1.042 -13.915  31.190  1.00  0.00      C    N  
ATOM     86  HD1 HIS C  -9       0.777 -14.859  31.219  1.00  0.00      C    H  
ATOM     87  CD2 HIS C  -9       2.066 -12.030  30.695  1.00  0.00      C    C  
ATOM     88  HD2 HIS C  -9       2.741 -11.308  30.259  1.00  0.00      C    H  
ATOM     89  CE1 HIS C  -9       0.486 -12.910  31.889  1.00  0.00      C    C  
ATOM     90  HE1 HIS C  -9      -0.335 -13.034  32.580  1.00  0.00      C    H  
ATOM     91  NE2 HIS C  -9       1.072 -11.738  31.626  1.00  0.00      C    N  
ATOM     92  HE2 HIS C  -9       0.851 -10.862  32.004  1.00  0.00      C    H  
ATOM     93  C   HIS C  -9       2.419 -15.271  27.287  1.00  0.00      C    C  
ATOM     94  O   HIS C  -9       3.604 -15.211  26.959  1.00  0.00      C    O  
ATOM     95  N   HIS C  -8       1.429 -15.386  26.409  1.00  0.00      C    N  
ATOM     96  HN  HIS C  -8       0.504 -15.430  26.729  1.00  0.00      C    H  
ATOM     97  CA  HIS C  -8       1.696 -15.454  24.978  1.00  0.00      C    C  
ATOM     98  HA  HIS C  -8       2.497 -16.156  24.802  1.00  0.00      C    H  
ATOM     99  CB  HIS C  -8       0.448 -15.934  24.235  1.00  0.00      C    C  
ATOM    100  HB1 HIS C  -8       0.047 -16.805  24.731  1.00  0.00      C    H  
ATOM    101  HB2 HIS C  -8       0.708 -16.187  23.218  1.00  0.00      C    H  
ATOM    102  CG  HIS C  -8      -0.586 -14.842  24.232  1.00  0.00      C    C  
ATOM    103  ND1 HIS C  -8      -1.364 -14.555  25.342  1.00  0.00      C    N  
ATOM    104  HD1 HIS C  -8      -1.325 -15.008  26.210  1.00  0.00      C    H  
ATOM    105  CD2 HIS C  -8      -0.984 -13.960  23.257  1.00  0.00      C    C  
ATOM    106  HD2 HIS C  -8      -0.577 -13.915  22.258  1.00  0.00      C    H  
ATOM    107  CE1 HIS C  -8      -2.182 -13.537  25.013  1.00  0.00      C    C  
ATOM    108  HE1 HIS C  -8      -2.903 -13.098  25.684  1.00  0.00      C    H  
ATOM    109  NE2 HIS C  -8      -1.991 -13.138  23.753  1.00  0.00      C    N  
ATOM    110  HE2 HIS C  -8      -2.460 -12.421  23.278  1.00  0.00      C    H  
ATOM    111  C   HIS C  -8       2.111 -14.084  24.449  1.00  0.00      C    C  
ATOM    112  O   HIS C  -8       1.913 -13.066  25.110  1.00  0.00      C    O  
ATOM    113  N   GLY C  -7       2.686 -14.068  23.251  1.00  0.00      C    N  
ATOM    114  HN  GLY C  -7       2.818 -14.912  22.770  1.00  0.00      C    H  
ATOM    115  CA  GLY C  -7       3.126 -12.820  22.641  1.00  0.00      C    C  
ATOM    116  HA1 GLY C  -7       4.081 -12.538  23.058  1.00  0.00      C    H  
ATOM    117  HA2 GLY C  -7       2.402 -12.045  22.855  1.00  0.00      C    H  
ATOM    118  C   GLY C  -7       3.267 -12.975  21.131  1.00  0.00      C    C  
ATOM    119  O   GLY C  -7       3.034 -14.054  20.587  1.00  0.00      C    O  
ATOM    120  N   GLY C  -6       3.646 -11.889  20.463  1.00  0.00      C    N  
ATOM    121  HN  GLY C  -6       3.814 -11.059  20.957  1.00  0.00      C    H  
ATOM    122  CA  GLY C  -6       3.815 -11.906  19.014  1.00  0.00      C    C  
ATOM    123  HA1 GLY C  -6       3.712 -12.918  18.654  1.00  0.00      C    H  
ATOM    124  HA2 GLY C  -6       4.802 -11.541  18.769  1.00  0.00      C    H  
ATOM    125  C   GLY C  -6       2.772 -11.024  18.335  1.00  0.00      C    C  
ATOM    126  O   GLY C  -6       1.651 -11.461  18.076  1.00  0.00      C    O  
ATOM    127  N   LEU C  -5       3.157  -9.785  18.049  1.00  0.00      C    N  
ATOM    128  HN  LEU C  -5       4.066  -9.500  18.281  1.00  0.00      C    H  
ATOM    129  CA  LEU C  -5       2.256  -8.837  17.399  1.00  0.00      C    C  
ATOM    130  HA  LEU C  -5       1.256  -9.241  17.420  1.00  0.00      C    H  
ATOM    131  CB  LEU C  -5       2.271  -7.507  18.154  1.00  0.00      C    C  
ATOM    132  HB1 LEU C  -5       1.922  -6.720  17.500  1.00  0.00      C    H  
ATOM    133  HB2 LEU C  -5       3.278  -7.285  18.474  1.00  0.00      C    H  
ATOM    134  CG  LEU C  -5       1.351  -7.594  19.372  1.00  0.00      C    C  
ATOM    135  HG  LEU C  -5       1.366  -8.598  19.769  1.00  0.00      C    H  
ATOM    136  CD1 LEU C  -5       1.830  -6.609  20.440  1.00  0.00      C    C  
ATOM    137 HD11 LEU C  -5       0.993  -6.309  21.054  1.00  0.00      C    H  
ATOM    138 HD12 LEU C  -5       2.256  -5.739  19.962  1.00  0.00      C    H  
ATOM    139 HD13 LEU C  -5       2.578  -7.083  21.059  1.00  0.00      C    H  
ATOM    140  CD2 LEU C  -5      -0.079  -7.217  18.965  1.00  0.00      C    C  
ATOM    141 HD21 LEU C  -5      -0.146  -6.146  18.848  1.00  0.00      C    H  
ATOM    142 HD22 LEU C  -5      -0.769  -7.539  19.733  1.00  0.00      C    H  
ATOM    143 HD23 LEU C  -5      -0.332  -7.695  18.031  1.00  0.00      C    H  
ATOM    144  C   LEU C  -5       2.665  -8.613  15.948  1.00  0.00      C    C  
ATOM    145  O   LEU C  -5       2.257  -7.631  15.328  1.00  0.00      C    O  
ATOM    146  N   VAL C  -4       3.468  -9.527  15.417  1.00  0.00      C    N  
ATOM    147  HN  VAL C  -4       3.760 -10.288  15.962  1.00  0.00      C    H  
ATOM    148  CA  VAL C  -4       3.923  -9.422  14.038  1.00  0.00      C    C  
ATOM    149  HA  VAL C  -4       3.387  -8.624  13.544  1.00  0.00      C    H  
ATOM    150  CB  VAL C  -4       5.415  -9.097  14.006  1.00  0.00      C    C  
ATOM    151  HB  VAL C  -4       5.981  -9.960  14.333  1.00  0.00      C    H  
ATOM    152  CG1 VAL C  -4       5.824  -8.727  12.578  1.00  0.00      C    C  
ATOM    153 HG11 VAL C  -4       6.759  -9.211  12.332  1.00  0.00      C    H  
ATOM    154 HG12 VAL C  -4       5.944  -7.656  12.507  1.00  0.00      C    H  
ATOM    155 HG13 VAL C  -4       5.059  -9.048  11.888  1.00  0.00      C    H  
ATOM    156  CG2 VAL C  -4       5.691  -7.918  14.940  1.00  0.00      C    C  
ATOM    157 HG21 VAL C  -4       5.084  -7.075  14.643  1.00  0.00      C    H  
ATOM    158 HG22 VAL C  -4       6.734  -7.646  14.881  1.00  0.00      C    H  
ATOM    159 HG23 VAL C  -4       5.448  -8.197  15.955  1.00  0.00      C    H  
ATOM    160  C   VAL C  -4       3.671 -10.735  13.294  1.00  0.00      C    C  
ATOM    161  O   VAL C  -4       4.574 -11.557  13.143  1.00  0.00      C    O  
ATOM    162  N   PRO C  -3       2.463 -10.938  12.828  1.00  0.00      C    N  
ATOM    163  CA  PRO C  -3       2.077 -12.173  12.079  1.00  0.00      C    C  
ATOM    164  HA  PRO C  -3       2.146 -13.038  12.718  1.00  0.00      C    H  
ATOM    165  CB  PRO C  -3       0.612 -11.931  11.701  1.00  0.00      C    C  
ATOM    166  HB1 PRO C  -3       0.037 -12.838  11.818  1.00  0.00      C    H  
ATOM    167  HB2 PRO C  -3       0.544 -11.573  10.681  1.00  0.00      C    H  
ATOM    168  CG  PRO C  -3       0.124 -10.892  12.652  1.00  0.00      C    C  
ATOM    169  HG1 PRO C  -3      -0.240 -11.352  13.556  1.00  0.00      C    H  
ATOM    170  HG2 PRO C  -3      -0.657 -10.304  12.189  1.00  0.00      C    H  
ATOM    171  CD  PRO C  -3       1.328 -10.014  12.966  1.00  0.00      C    C  
ATOM    172  HD2 PRO C  -3       1.403  -9.202  12.256  1.00  0.00      C    H  
ATOM    173  HD1 PRO C  -3       1.275  -9.640  13.976  1.00  0.00      C    H  
ATOM    174  C   PRO C  -3       2.929 -12.365  10.830  1.00  0.00      C    C  
ATOM    175  O   PRO C  -3       3.342 -11.394  10.194  1.00  0.00      C    O  
ATOM    176  N   ARG C  -2       3.194 -13.624  10.493  1.00  0.00      C    N  
ATOM    177  HN  ARG C  -2       2.839 -14.350  11.045  1.00  0.00      C    H  
ATOM    178  CA  ARG C  -2       4.008 -13.950   9.329  1.00  0.00      C    C  
ATOM    179  HA  ARG C  -2       4.291 -13.035   8.828  1.00  0.00      C    H  
ATOM    180  CB  ARG C  -2       5.285 -14.684   9.765  1.00  0.00      C    C  
ATOM    181  HB1 ARG C  -2       6.147 -14.073   9.536  1.00  0.00      C    H  
ATOM    182  HB2 ARG C  -2       5.359 -15.619   9.229  1.00  0.00      C    H  
ATOM    183  CG  ARG C  -2       5.248 -14.965  11.277  1.00  0.00      C    C  
ATOM    184  HG1 ARG C  -2       4.479 -15.690  11.496  1.00  0.00      C    H  
ATOM    185  HG2 ARG C  -2       5.047 -14.050  11.814  1.00  0.00      C    H  
ATOM    186  CD  ARG C  -2       6.598 -15.512  11.730  1.00  0.00      C    C  
ATOM    187  HD1 ARG C  -2       6.961 -16.223  11.001  1.00  0.00      C    H  
ATOM    188  HD2 ARG C  -2       6.483 -16.006  12.684  1.00  0.00      C    H  
ATOM    189  NE  ARG C  -2       7.554 -14.419  11.864  1.00  0.00      C    N  
ATOM    190  HE  ARG C  -2       7.235 -13.493  11.812  1.00  0.00      C    H  
ATOM    191  CZ  ARG C  -2       8.843 -14.656  12.062  1.00  0.00      C    C  
ATOM    192  NH1 ARG C  -2       9.680 -13.661  12.187  1.00  0.00      C    N1+
ATOM    193 HH11 ARG C  -2       9.348 -12.718  12.135  1.00  0.00      C    H  
ATOM    194 HH12 ARG C  -2      10.652 -13.842  12.336  1.00  0.00      C    H  
ATOM    195  NH2 ARG C  -2       9.274 -15.884  12.132  1.00  0.00      C    N  
ATOM    196 HH21 ARG C  -2       8.632 -16.644  12.037  1.00  0.00      C    H  
ATOM    197 HH22 ARG C  -2      10.245 -16.066  12.280  1.00  0.00      C    H  
ATOM    198  C   ARG C  -2       3.222 -14.819   8.351  1.00  0.00      C    C  
ATOM    199  O   ARG C  -2       2.096 -15.226   8.636  1.00  0.00      C    O  
ATOM    200  N   GLY C  -1       3.822 -15.094   7.198  1.00  0.00      C    N  
ATOM    201  HN  GLY C  -1       4.718 -14.736   7.024  1.00  0.00      C    H  
ATOM    202  CA  GLY C  -1       3.168 -15.907   6.181  1.00  0.00      C    C  
ATOM    203  HA1 GLY C  -1       2.338 -16.434   6.626  1.00  0.00      C    H  
ATOM    204  HA2 GLY C  -1       3.876 -16.624   5.789  1.00  0.00      C    H  
ATOM    205  C   GLY C  -1       2.649 -15.036   5.039  1.00  0.00      C    C  
ATOM    206  O   GLY C  -1       2.504 -13.823   5.189  1.00  0.00      C    O  
ATOM    207  N   SER C   0       2.377 -15.667   3.900  1.00  0.00      C    N  
ATOM    208  HN  SER C   0       2.516 -16.634   3.844  1.00  0.00      C    H  
ATOM    209  CA  SER C   0       1.875 -14.949   2.731  1.00  0.00      C    C  
ATOM    210  HA  SER C   0       1.609 -13.943   3.023  1.00  0.00      C    H  
ATOM    211  CB  SER C   0       2.963 -14.881   1.658  1.00  0.00      C    C  
ATOM    212  HB1 SER C   0       2.503 -14.800   0.683  1.00  0.00      C    H  
ATOM    213  HB2 SER C   0       3.564 -15.776   1.695  1.00  0.00      C    H  
ATOM    214  OG  SER C   0       3.792 -13.752   1.901  1.00  0.00      C    O  
ATOM    215  HG  SER C   0       3.283 -12.962   1.702  1.00  0.00      C    H  
ATOM    216  C   SER C   0       0.641 -15.646   2.168  1.00  0.00      C    C  
ATOM    217  O   SER C   0      -0.489 -15.283   2.494  1.00  0.00      C    O  
ATOM    218  N   MET C   1       0.864 -16.649   1.326  1.00  0.00      C    N  
ATOM    219  HN  MET C   1       1.786 -16.896   1.106  1.00  0.00      C    H  
ATOM    220  CA  MET C   1      -0.240 -17.395   0.728  1.00  0.00      C    C  
ATOM    221  HA  MET C   1      -0.883 -16.701   0.207  1.00  0.00      C    H  
ATOM    222  CB  MET C   1       0.295 -18.417  -0.277  1.00  0.00      C    C  
ATOM    223  HB1 MET C   1      -0.296 -19.318  -0.223  1.00  0.00      C    H  
ATOM    224  HB2 MET C   1       1.324 -18.649  -0.038  1.00  0.00      C    H  
ATOM    225  CG  MET C   1       0.218 -17.835  -1.691  1.00  0.00      C    C  
ATOM    226  HG1 MET C   1       0.750 -18.480  -2.374  1.00  0.00      C    H  
ATOM    227  HG2 MET C   1       0.667 -16.853  -1.702  1.00  0.00      C    H  
ATOM    228  SD  MET C   1      -1.515 -17.711  -2.208  1.00  0.00      C    S  
ATOM    229  CE  MET C   1      -1.687 -19.388  -2.868  1.00  0.00      C    C  
ATOM    230  HE1 MET C   1      -1.328 -20.102  -2.142  1.00  0.00      C    H  
ATOM    231  HE2 MET C   1      -1.111 -19.480  -3.775  1.00  0.00      C    H  
ATOM    232  HE3 MET C   1      -2.730 -19.583  -3.083  1.00  0.00      C    H  
ATOM    233  C   MET C   1      -1.054 -18.104   1.805  1.00  0.00      C    C  
ATOM    234  O   MET C   1      -2.226 -18.421   1.600  1.00  0.00      C    O  
ATOM    235  N   ASP     2      -0.426 -18.343   2.948  1.00  0.00      C    N  
ATOM    236  HN  ASP     2       0.508 -18.063   3.049  1.00  0.00      C    H  
ATOM    237  CA  ASP     2      -1.095 -19.015   4.058  1.00  0.00      C    C  
ATOM    238  HA  ASP     2      -1.446 -19.979   3.718  1.00  0.00      C    H  
ATOM    239  CB  ASP     2      -0.117 -19.227   5.213  1.00  0.00      C    C  
ATOM    240  HB1 ASP     2      -0.666 -19.512   6.098  1.00  0.00      C    H  
ATOM    241  HB2 ASP     2       0.418 -18.308   5.403  1.00  0.00      C    H  
ATOM    242  CG  ASP     2       0.882 -20.325   4.861  1.00  0.00      C    C  
ATOM    243  OD1 ASP     2       0.667 -21.000   3.866  1.00  0.00      C    O  
ATOM    244  OD2 ASP     2       1.840 -20.486   5.597  1.00  0.00      C    O1-
ATOM    245  C   ASP     2      -2.290 -18.201   4.543  1.00  0.00      C    C  
ATOM    246  O   ASP     2      -3.261 -18.752   5.063  1.00  0.00      C    O  
ATOM    247  N   ASP     3      -2.213 -16.890   4.365  1.00  0.00      C    N  
ATOM    248  HN  ASP     3      -1.415 -16.509   3.941  1.00  0.00      C    H  
ATOM    249  CA  ASP     3      -3.289 -16.003   4.784  1.00  0.00      C    C  
ATOM    250  HA  ASP     3      -3.434 -16.107   5.849  1.00  0.00      C    H  
ATOM    251  CB  ASP     3      -2.924 -14.549   4.478  1.00  0.00      C    C  
ATOM    252  HB1 ASP     3      -3.795 -13.925   4.614  1.00  0.00      C    H  
ATOM    253  HB2 ASP     3      -2.582 -14.471   3.457  1.00  0.00      C    H  
ATOM    254  CG  ASP     3      -1.821 -14.082   5.421  1.00  0.00      C    C  
ATOM    255  OD1 ASP     3      -1.631 -14.721   6.443  1.00  0.00      C    O  
ATOM    256  OD2 ASP     3      -1.174 -13.097   5.104  1.00  0.00      C    O1-
ATOM    257  C   ASP     3      -4.584 -16.366   4.073  1.00  0.00      C    C  
ATOM    258  O   ASP     3      -5.671 -16.159   4.612  1.00  0.00      C    O  
ATOM    259  N   ILE     4      -4.464 -16.893   2.858  1.00  0.00      C    N  
ATOM    260  HN  ILE     4      -3.569 -17.032   2.478  1.00  0.00      C    H  
ATOM    261  CA  ILE     4      -5.640 -17.266   2.081  1.00  0.00      C    C  
ATOM    262  HA  ILE     4      -6.133 -16.371   1.752  1.00  0.00      C    H  
ATOM    263  CB  ILE     4      -5.222 -18.082   0.856  1.00  0.00      C    C  
ATOM    264  HB  ILE     4      -4.398 -17.590   0.359  1.00  0.00      C    H  
ATOM    265  CG1 ILE     4      -6.401 -18.223  -0.113  1.00  0.00      C    C  
ATOM    266 HG11 ILE     4      -7.278 -17.752   0.303  1.00  0.00      C    H  
ATOM    267 HG12 ILE     4      -6.604 -19.273  -0.284  1.00  0.00      C    H  
ATOM    268  CG2 ILE     4      -4.780 -19.466   1.312  1.00  0.00      C    C  
ATOM    269 HG21 ILE     4      -4.074 -19.871   0.604  1.00  0.00      C    H  
ATOM    270 HG22 ILE     4      -5.642 -20.113   1.373  1.00  0.00      C    H  
ATOM    271 HG23 ILE     4      -4.317 -19.391   2.282  1.00  0.00      C    H  
ATOM    272  CD1 ILE     4      -6.046 -17.556  -1.442  1.00  0.00      C    C  
ATOM    273 HD11 ILE     4      -6.866 -17.671  -2.135  1.00  0.00      C    H  
ATOM    274 HD12 ILE     4      -5.161 -18.017  -1.851  1.00  0.00      C    H  
ATOM    275 HD13 ILE     4      -5.859 -16.505  -1.277  1.00  0.00      C    H  
ATOM    276  C   ILE     4      -6.608 -18.086   2.927  1.00  0.00      C    C  
ATOM    277  O   ILE     4      -7.821 -18.017   2.737  1.00  0.00      C    O  
ATOM    278  N   TYR     5      -6.071 -18.856   3.866  1.00  0.00      C    N  
ATOM    279  HN  TYR     5      -5.099 -18.875   3.981  1.00  0.00      C    H  
ATOM    280  CA  TYR     5      -6.910 -19.674   4.733  1.00  0.00      C    C  
ATOM    281  HA  TYR     5      -7.474 -20.367   4.130  1.00  0.00      C    H  
ATOM    282  CB  TYR     5      -6.029 -20.459   5.706  1.00  0.00      C    C  
ATOM    283  HB1 TYR     5      -5.428 -19.772   6.282  1.00  0.00      C    H  
ATOM    284  HB2 TYR     5      -5.385 -21.124   5.150  1.00  0.00      C    H  
ATOM    285  CG  TYR     5      -6.900 -21.268   6.639  1.00  0.00      C    C  
ATOM    286  CD1 TYR     5      -7.369 -22.526   6.244  1.00  0.00      C    C  
ATOM    287  HD1 TYR     5      -7.106 -22.920   5.274  1.00  0.00      C    H  
ATOM    288  CD2 TYR     5      -7.239 -20.757   7.896  1.00  0.00      C    C  
ATOM    289  HD2 TYR     5      -6.877 -19.785   8.201  1.00  0.00      C    H  
ATOM    290  CE1 TYR     5      -8.178 -23.274   7.108  1.00  0.00      C    C  
ATOM    291  HE1 TYR     5      -8.539 -24.244   6.803  1.00  0.00      C    H  
ATOM    292  CE2 TYR     5      -8.048 -21.504   8.761  1.00  0.00      C    C  
ATOM    293  HE2 TYR     5      -8.309 -21.110   9.732  1.00  0.00      C    H  
ATOM    294  CZ  TYR     5      -8.518 -22.763   8.365  1.00  0.00      C    C  
ATOM    295  OH  TYR     5      -9.313 -23.499   9.219  1.00  0.00      C    O  
ATOM    296  HH  TYR     5      -8.755 -23.854   9.915  1.00  0.00      C    H  
ATOM    297  C   TYR     5      -7.873 -18.793   5.519  1.00  0.00      C    C  
ATOM    298  O   TYR     5      -9.073 -19.074   5.591  1.00  0.00      C    O  
ATOM    299  N   LYS     6      -7.340 -17.730   6.111  1.00  0.00      C    N  
ATOM    300  HN  LYS     6      -6.379 -17.561   6.018  1.00  0.00      C    H  
ATOM    301  CA  LYS     6      -8.161 -16.811   6.895  1.00  0.00      C    C  
ATOM    302  HA  LYS     6      -8.672 -17.378   7.656  1.00  0.00      C    H  
ATOM    303  CB  LYS     6      -7.279 -15.757   7.574  1.00  0.00      C    C  
ATOM    304  HB1 LYS     6      -6.818 -15.137   6.819  1.00  0.00      C    H  
ATOM    305  HB2 LYS     6      -6.509 -16.248   8.151  1.00  0.00      C    H  
ATOM    306  CG  LYS     6      -8.132 -14.877   8.499  1.00  0.00      C    C  
ATOM    307  HG1 LYS     6      -8.932 -15.464   8.925  1.00  0.00      C    H  
ATOM    308  HG2 LYS     6      -8.549 -14.056   7.932  1.00  0.00      C    H  
ATOM    309  CD  LYS     6      -7.254 -14.327   9.624  1.00  0.00      C    C  
ATOM    310  HD1 LYS     6      -7.655 -13.384   9.969  1.00  0.00      C    H  
ATOM    311  HD2 LYS     6      -6.249 -14.178   9.254  1.00  0.00      C    H  
ATOM    312  CE  LYS     6      -7.232 -15.324  10.785  1.00  0.00      C    C  
ATOM    313  HE1 LYS     6      -6.388 -15.114  11.426  1.00  0.00      C    H  
ATOM    314  HE2 LYS     6      -7.144 -16.328  10.395  1.00  0.00      C    H  
ATOM    315  NZ  LYS     6      -8.495 -15.204  11.567  1.00  0.00      C    N1+
ATOM    316  HZ1 LYS     6      -8.274 -14.911  12.539  1.00  0.00      C    H  
ATOM    317  HZ2 LYS     6      -8.980 -16.126  11.584  1.00  0.00      C    H  
ATOM    318  HZ3 LYS     6      -9.112 -14.495  11.124  1.00  0.00      C    H  
ATOM    319  C   LYS     6      -9.194 -16.134   6.003  1.00  0.00      C    C  
ATOM    320  O   LYS     6     -10.350 -15.973   6.379  1.00  0.00      C    O  
ATOM    321  N   ALA     7      -8.764 -15.730   4.813  1.00  0.00      C    N  
ATOM    322  HN  ALA     7      -7.828 -15.881   4.560  1.00  0.00      C    H  
ATOM    323  CA  ALA     7      -9.663 -15.073   3.873  1.00  0.00      C    C  
ATOM    324  HA  ALA     7     -10.109 -14.219   4.360  1.00  0.00      C    H  
ATOM    325  CB  ALA     7      -8.883 -14.586   2.655  1.00  0.00      C    C  
ATOM    326  HB1 ALA     7      -9.319 -15.004   1.759  1.00  0.00      C    H  
ATOM    327  HB2 ALA     7      -7.854 -14.901   2.736  1.00  0.00      C    H  
ATOM    328  HB3 ALA     7      -8.928 -13.508   2.608  1.00  0.00      C    H  
ATOM    329  C   ALA     7     -10.774 -16.017   3.426  1.00  0.00      C    C  
ATOM    330  O   ALA     7     -11.923 -15.605   3.268  1.00  0.00      C    O  
ATOM    331  N   ALA     8     -10.423 -17.284   3.208  1.00  0.00      C    N  
ATOM    332  HN  ALA     8      -9.491 -17.555   3.342  1.00  0.00      C    H  
ATOM    333  CA  ALA     8     -11.398 -18.272   2.757  1.00  0.00      C    C  
ATOM    334  HA  ALA     8     -11.803 -17.963   1.806  1.00  0.00      C    H  
ATOM    335  CB  ALA     8     -10.708 -19.625   2.579  1.00  0.00      C    C  
ATOM    336  HB1 ALA     8     -11.221 -20.370   3.169  1.00  0.00      C    H  
ATOM    337  HB2 ALA     8      -9.682 -19.549   2.908  1.00  0.00      C    H  
ATOM    338  HB3 ALA     8     -10.731 -19.910   1.538  1.00  0.00      C    H  
ATOM    339  C   ALA     8     -12.540 -18.425   3.763  1.00  0.00      C    C  
ATOM    340  O   ALA     8     -13.710 -18.422   3.387  1.00  0.00      C    O  
ATOM    341  N   VAL     9     -12.194 -18.550   5.036  1.00  0.00      C    N  
ATOM    342  HN  VAL     9     -11.242 -18.539   5.282  1.00  0.00      C    H  
ATOM    343  CA  VAL     9     -13.205 -18.695   6.081  1.00  0.00      C    C  
ATOM    344  HA  VAL     9     -13.952 -19.397   5.743  1.00  0.00      C    H  
ATOM    345  CB  VAL     9     -12.565 -19.238   7.363  1.00  0.00      C    C  
ATOM    346  HB  VAL     9     -13.330 -19.391   8.112  1.00  0.00      C    H  
ATOM    347  CG1 VAL     9     -11.872 -20.565   7.056  1.00  0.00      C    C  
ATOM    348 HG11 VAL     9     -12.272 -21.339   7.695  1.00  0.00      C    H  
ATOM    349 HG12 VAL     9     -10.811 -20.464   7.233  1.00  0.00      C    H  
ATOM    350 HG13 VAL     9     -12.040 -20.828   6.022  1.00  0.00      C    H  
ATOM    351  CG2 VAL     9     -11.528 -18.247   7.879  1.00  0.00      C    C  
ATOM    352 HG21 VAL     9     -10.799 -18.073   7.106  1.00  0.00      C    H  
ATOM    353 HG22 VAL     9     -11.037 -18.659   8.748  1.00  0.00      C    H  
ATOM    354 HG23 VAL     9     -12.009 -17.317   8.143  1.00  0.00      C    H  
ATOM    355  C   VAL     9     -13.882 -17.356   6.356  1.00  0.00      C    C  
ATOM    356  O   VAL     9     -15.057 -17.298   6.710  1.00  0.00      C    O  
ATOM    357  N   GLU    10     -13.125 -16.276   6.208  1.00  0.00      C    N  
ATOM    358  HN  GLU    10     -12.187 -16.375   5.935  1.00  0.00      C    H  
ATOM    359  CA  GLU    10     -13.663 -14.945   6.457  1.00  0.00      C    C  
ATOM    360  HA  GLU    10     -14.009 -14.892   7.471  1.00  0.00      C    H  
ATOM    361  CB  GLU    10     -12.573 -13.891   6.251  1.00  0.00      C    C  
ATOM    362  HB1 GLU    10     -12.288 -13.863   5.211  1.00  0.00      C    H  
ATOM    363  HB2 GLU    10     -11.714 -14.144   6.852  1.00  0.00      C    H  
ATOM    364  CG  GLU    10     -13.088 -12.509   6.670  1.00  0.00      C    C  
ATOM    365  HG1 GLU    10     -14.027 -12.302   6.178  1.00  0.00      C    H  
ATOM    366  HG2 GLU    10     -12.363 -11.756   6.388  1.00  0.00      C    H  
ATOM    367  CD  GLU    10     -13.288 -12.475   8.182  1.00  0.00      C    C  
ATOM    368  OE1 GLU    10     -12.773 -13.359   8.843  1.00  0.00      C    O  
ATOM    369  OE2 GLU    10     -13.946 -11.562   8.654  1.00  0.00      C    O1-
ATOM    370  C   GLU    10     -14.833 -14.667   5.527  1.00  0.00      C    C  
ATOM    371  O   GLU    10     -15.824 -14.055   5.928  1.00  0.00      C    O  
ATOM    372  N   GLN    11     -14.712 -15.103   4.280  1.00  0.00      C    N  
ATOM    373  HN  GLN    11     -13.901 -15.580   4.009  1.00  0.00      C    H  
ATOM    374  CA  GLN    11     -15.768 -14.877   3.301  1.00  0.00      C    C  
ATOM    375  HA  GLN    11     -16.258 -13.942   3.520  1.00  0.00      C    H  
ATOM    376  CB  GLN    11     -15.150 -14.790   1.913  1.00  0.00      C    C  
ATOM    377  HB1 GLN    11     -15.934 -14.687   1.175  1.00  0.00      C    H  
ATOM    378  HB2 GLN    11     -14.581 -15.686   1.714  1.00  0.00      C    H  
ATOM    379  CG  GLN    11     -14.233 -13.570   1.855  1.00  0.00      C    C  
ATOM    380  HG1 GLN    11     -13.566 -13.588   2.707  1.00  0.00      C    H  
ATOM    381  HG2 GLN    11     -14.831 -12.672   1.888  1.00  0.00      C    H  
ATOM    382  CD  GLN    11     -13.420 -13.597   0.563  1.00  0.00      C    C  
ATOM    383  OE1 GLN    11     -13.279 -14.651  -0.058  1.00  0.00      C    O  
ATOM    384  NE2 GLN    11     -12.863 -12.502   0.123  1.00  0.00      C    N  
ATOM    385 HE21 GLN    11     -12.967 -11.664   0.619  1.00  0.00      C    H  
ATOM    386 HE22 GLN    11     -12.339 -12.518  -0.706  1.00  0.00      C    H  
ATOM    387  C   GLN    11     -16.804 -16.004   3.331  1.00  0.00      C    C  
ATOM    388  O   GLN    11     -17.990 -15.773   3.090  1.00  0.00      C    O  
ATOM    389  N   LEU    12     -16.346 -17.223   3.617  1.00  0.00      C    N  
ATOM    390  HN  LEU    12     -15.394 -17.351   3.789  1.00  0.00      C    H  
ATOM    391  CA  LEU    12     -17.238 -18.382   3.661  1.00  0.00      C    C  
ATOM    392  HA  LEU    12     -18.207 -18.100   3.282  1.00  0.00      C    H  
ATOM    393  CB  LEU    12     -16.668 -19.501   2.790  1.00  0.00      C    C  
ATOM    394  HB1 LEU    12     -17.365 -20.324   2.756  1.00  0.00      C    H  
ATOM    395  HB2 LEU    12     -15.730 -19.839   3.208  1.00  0.00      C    H  
ATOM    396  CG  LEU    12     -16.431 -18.976   1.372  1.00  0.00      C    C  
ATOM    397  HG  LEU    12     -15.721 -18.162   1.406  1.00  0.00      C    H  
ATOM    398  CD1 LEU    12     -15.871 -20.097   0.499  1.00  0.00      C    C  
ATOM    399 HD11 LEU    12     -15.595 -19.697  -0.466  1.00  0.00      C    H  
ATOM    400 HD12 LEU    12     -16.621 -20.863   0.370  1.00  0.00      C    H  
ATOM    401 HD13 LEU    12     -15.000 -20.521   0.977  1.00  0.00      C    H  
ATOM    402  CD2 LEU    12     -17.750 -18.477   0.785  1.00  0.00      C    C  
ATOM    403 HD21 LEU    12     -17.732 -18.587  -0.287  1.00  0.00      C    H  
ATOM    404 HD22 LEU    12     -17.881 -17.435   1.041  1.00  0.00      C    H  
ATOM    405 HD23 LEU    12     -18.567 -19.054   1.190  1.00  0.00      C    H  
ATOM    406  C   LEU    12     -17.401 -18.889   5.092  1.00  0.00      C    C  
ATOM    407  O   LEU    12     -16.445 -18.928   5.863  1.00  0.00      C    O  
ATOM    408  N   THR    13     -18.621 -19.277   5.441  1.00  0.00      C    N  
ATOM    409  HN  THR    13     -19.350 -19.227   4.786  1.00  0.00      C    H  
ATOM    410  CA  THR    13     -18.890 -19.770   6.782  1.00  0.00      C    C  
ATOM    411  HA  THR    13     -18.497 -19.068   7.499  1.00  0.00      C    H  
ATOM    412  CB  THR    13     -20.399 -19.902   6.991  1.00  0.00      C    C  
ATOM    413  HB  THR    13     -20.598 -20.214   8.004  1.00  0.00      C    H  
ATOM    414  OG1 THR    13     -20.915 -20.866   6.087  1.00  0.00      C    O  
ATOM    415  HG1 THR    13     -20.349 -20.877   5.310  1.00  0.00      C    H  
ATOM    416  CG2 THR    13     -21.075 -18.552   6.737  1.00  0.00      C    C  
ATOM    417 HG21 THR    13     -21.453 -18.157   7.668  1.00  0.00      C    H  
ATOM    418 HG22 THR    13     -21.892 -18.684   6.043  1.00  0.00      C    H  
ATOM    419 HG23 THR    13     -20.356 -17.862   6.319  1.00  0.00      C    H  
ATOM    420  C   THR    13     -18.227 -21.125   6.996  1.00  0.00      C    C  
ATOM    421  O   THR    13     -17.937 -21.846   6.040  1.00  0.00      C    O  
ATOM    422  N   GLU    14     -17.980 -21.464   8.256  1.00  0.00      C    N  
ATOM    423  HN  GLU    14     -18.228 -20.849   8.979  1.00  0.00      C    H  
ATOM    424  CA  GLU    14     -17.342 -22.732   8.578  1.00  0.00      C    C  
ATOM    425  HA  GLU    14     -16.405 -22.801   8.047  1.00  0.00      C    H  
ATOM    426  CB  GLU    14     -17.067 -22.813  10.079  1.00  0.00      C    C  
ATOM    427  HB1 GLU    14     -17.997 -22.950  10.608  1.00  0.00      C    H  
ATOM    428  HB2 GLU    14     -16.598 -21.898  10.409  1.00  0.00      C    H  
ATOM    429  CG  GLU    14     -16.139 -23.998  10.375  1.00  0.00      C    C  
ATOM    430  HG1 GLU    14     -15.114 -23.686  10.244  1.00  0.00      C    H  
ATOM    431  HG2 GLU    14     -16.355 -24.808   9.696  1.00  0.00      C    H  
ATOM    432  CD  GLU    14     -16.335 -24.471  11.811  1.00  0.00      C    C  
ATOM    433  OE1 GLU    14     -17.257 -25.238  12.039  1.00  0.00      C    O  
ATOM    434  OE2 GLU    14     -15.562 -24.061  12.661  1.00  0.00      C    O1-
ATOM    435  C   GLU    14     -18.234 -23.903   8.170  1.00  0.00      C    C  
ATOM    436  O   GLU    14     -17.755 -24.903   7.635  1.00  0.00      C    O  
ATOM    437  N   GLU    15     -19.532 -23.776   8.436  1.00  0.00      C    N  
ATOM    438  HN  GLU    15     -19.858 -22.960   8.872  1.00  0.00      C    H  
ATOM    439  CA  GLU    15     -20.477 -24.836   8.105  1.00  0.00      C    C  
ATOM    440  HA  GLU    15     -20.175 -25.748   8.597  1.00  0.00      C    H  
ATOM    441  CB  GLU    15     -21.873 -24.449   8.597  1.00  0.00      C    C  
ATOM    442  HB1 GLU    15     -22.599 -25.146   8.209  1.00  0.00      C    H  
ATOM    443  HB2 GLU    15     -22.110 -23.452   8.253  1.00  0.00      C    H  
ATOM    444  CG  GLU    15     -21.905 -24.482  10.126  1.00  0.00      C    C  
ATOM    445  HG1 GLU    15     -21.031 -23.979  10.513  1.00  0.00      C    H  
ATOM    446  HG2 GLU    15     -21.907 -25.507  10.461  1.00  0.00      C    H  
ATOM    447  CD  GLU    15     -23.162 -23.782  10.636  1.00  0.00      C    C  
ATOM    448  OE1 GLU    15     -23.909 -23.276   9.814  1.00  0.00      C    O  
ATOM    449  OE2 GLU    15     -23.350 -23.750  11.840  1.00  0.00      C    O1-
ATOM    450  C   GLU    15     -20.521 -25.067   6.601  1.00  0.00      C    C  
ATOM    451  O   GLU    15     -20.542 -26.208   6.137  1.00  0.00      C    O  
ATOM    452  N   GLN    16     -20.530 -23.978   5.842  1.00  0.00      C    N  
ATOM    453  HN  GLN    16     -20.510 -23.095   6.267  1.00  0.00      C    H  
ATOM    454  CA  GLN    16     -20.571 -24.078   4.391  1.00  0.00      C    C  
ATOM    455  HA  GLN    16     -21.423 -24.676   4.107  1.00  0.00      C    H  
ATOM    456  CB  GLN    16     -20.708 -22.682   3.769  1.00  0.00      C    C  
ATOM    457  HB1 GLN    16     -19.798 -22.122   3.931  1.00  0.00      C    H  
ATOM    458  HB2 GLN    16     -21.534 -22.163   4.233  1.00  0.00      C    H  
ATOM    459  CG  GLN    16     -20.969 -22.798   2.263  1.00  0.00      C    C  
ATOM    460  HG1 GLN    16     -20.208 -23.420   1.814  1.00  0.00      C    H  
ATOM    461  HG2 GLN    16     -20.938 -21.814   1.816  1.00  0.00      C    H  
ATOM    462  CD  GLN    16     -22.341 -23.420   2.022  1.00  0.00      C    C  
ATOM    463  OE1 GLN    16     -23.270 -23.191   2.795  1.00  0.00      C    O  
ATOM    464  NE2 GLN    16     -22.530 -24.185   0.981  1.00  0.00      C    N  
ATOM    465 HE21 GLN    16     -21.794 -24.358   0.359  1.00  0.00      C    H  
ATOM    466 HE22 GLN    16     -23.411 -24.585   0.822  1.00  0.00      C    H  
ATOM    467  C   GLN    16     -19.302 -24.750   3.881  1.00  0.00      C    C  
ATOM    468  O   GLN    16     -19.343 -25.544   2.940  1.00  0.00      C    O  
ATOM    469  N   LYS    17     -18.170 -24.421   4.501  1.00  0.00      C    N  
ATOM    470  HN  LYS    17     -18.194 -23.780   5.241  1.00  0.00      C    H  
ATOM    471  CA  LYS    17     -16.896 -24.996   4.090  1.00  0.00      C    C  
ATOM    472  HA  LYS    17     -16.739 -24.787   3.046  1.00  0.00      C    H  
ATOM    473  CB  LYS    17     -15.761 -24.370   4.903  1.00  0.00      C    C  
ATOM    474  HB1 LYS    17     -15.736 -24.814   5.885  1.00  0.00      C    H  
ATOM    475  HB2 LYS    17     -15.928 -23.306   4.995  1.00  0.00      C    H  
ATOM    476  CG  LYS    17     -14.424 -24.619   4.201  1.00  0.00      C    C  
ATOM    477  HG1 LYS    17     -14.471 -25.551   3.657  1.00  0.00      C    H  
ATOM    478  HG2 LYS    17     -13.636 -24.670   4.937  1.00  0.00      C    H  
ATOM    479  CD  LYS    17     -14.145 -23.472   3.222  1.00  0.00      C    C  
ATOM    480  HD1 LYS    17     -14.087 -22.541   3.768  1.00  0.00      C    H  
ATOM    481  HD2 LYS    17     -14.941 -23.415   2.497  1.00  0.00      C    H  
ATOM    482  CE  LYS    17     -12.820 -23.719   2.506  1.00  0.00      C    C  
ATOM    483  HE1 LYS    17     -12.722 -23.025   1.682  1.00  0.00      C    H  
ATOM    484  HE2 LYS    17     -12.796 -24.730   2.128  1.00  0.00      C    H  
ATOM    485  NZ  LYS    17     -11.695 -23.516   3.461  1.00  0.00      C    N1+
ATOM    486  HZ1 LYS    17     -12.061 -23.116   4.347  1.00  0.00      C    H  
ATOM    487  HZ2 LYS    17     -11.000 -22.864   3.044  1.00  0.00      C    H  
ATOM    488  HZ3 LYS    17     -11.239 -24.430   3.658  1.00  0.00      C    H  
ATOM    489  C   LYS    17     -16.895 -26.507   4.301  1.00  0.00      C    C  
ATOM    490  O   LYS    17     -16.471 -27.268   3.430  1.00  0.00      C    O  
ATOM    491  N   ASN    18     -17.377 -26.936   5.464  1.00  0.00      C    N  
ATOM    492  HN  ASN    18     -17.702 -26.288   6.121  1.00  0.00      C    H  
ATOM    493  CA  ASN    18     -17.430 -28.361   5.779  1.00  0.00      C    C  
ATOM    494  HA  ASN    18     -16.435 -28.775   5.694  1.00  0.00      C    H  
ATOM    495  CB  ASN    18     -17.926 -28.567   7.214  1.00  0.00      C    C  
ATOM    496  HB1 ASN    18     -18.157 -29.610   7.367  1.00  0.00      C    H  
ATOM    497  HB2 ASN    18     -18.814 -27.976   7.373  1.00  0.00      C    H  
ATOM    498  CG  ASN    18     -16.848 -28.139   8.206  1.00  0.00      C    C  
ATOM    499  OD1 ASN    18     -17.040 -27.184   8.959  1.00  0.00      C    O  
ATOM    500  ND2 ASN    18     -15.721 -28.796   8.253  1.00  0.00      C    N  
ATOM    501 HD21 ASN    18     -15.573 -29.558   7.654  1.00  0.00      C    H  
ATOM    502 HD22 ASN    18     -15.025 -28.529   8.887  1.00  0.00      C    H  
ATOM    503  C   ASN    18     -18.352 -29.092   4.810  1.00  0.00      C    C  
ATOM    504  O   ASN    18     -18.057 -30.209   4.378  1.00  0.00      C    O  
ATOM    505  N   GLU    19     -19.468 -28.455   4.474  1.00  0.00      C    N  
ATOM    506  HN  GLU    19     -19.649 -27.568   4.851  1.00  0.00      C    H  
ATOM    507  CA  GLU    19     -20.428 -29.052   3.555  1.00  0.00      C    C  
ATOM    508  HA  GLU    19     -20.739 -30.009   3.949  1.00  0.00      C    H  
ATOM    509  CB  GLU    19     -21.657 -28.147   3.426  1.00  0.00      C    C  
ATOM    510  HB1 GLU    19     -21.364 -27.205   2.983  1.00  0.00      C    H  
ATOM    511  HB2 GLU    19     -22.078 -27.969   4.405  1.00  0.00      C    H  
ATOM    512  CG  GLU    19     -22.699 -28.822   2.533  1.00  0.00      C    C  
ATOM    513  HG1 GLU    19     -22.938 -29.795   2.936  1.00  0.00      C    H
[truncated: 3,184,486 more chars]
